# Supplementary material for: Abemaciclib is a potent inhibitor of DYRK1A and HIP kinases involved in transcriptional regulation
Source: Nat Commun. 2021 Nov 16;12:6607. doi: 10.1038/s41467-021-26935-z (PMC8595372; doi:10.1038/s41467-021-26935-z)
Supplement: Supplementary file 4 — Source Data [file 41467_2021_26935_MOESM4_ESM.zip]

Archive with 4 entries (4 files):
- Kaltheuner et al Source Data.xlsx
- Source Data Fig.5b.pdf
- Source Data Fig.5c.pdf
- Source Data Fig.5d.pdf
