# Supplementary material for: Abemaciclib is a potent inhibitor of DYRK1A and HIP kinases involved in transcriptional regulation
Source: Nat Commun. 2021 Nov 16;12:6607. doi: 10.1038/s41467-021-26935-z (PMC8595372; doi:10.1038/s41467-021-26935-z)
Supplement: Supplementary file 4 — Source Data [file 41467_2021_26935_MOESM4_ESM.zip › Kaltheuner et al Source Data.xlsx]

## Sheet: Fig. 4a
Fig. 4a
		sample	cpm		mean	SD
HIPK1	Sf9	w/o kinase	369	153	261	108
		w/o substrate	632	656	644	12
		kinase-dead mutant	190	145	167.5	22.5
		with substrate	12537	13201	12869	332
HIPK2	E.coli	w/o kinase	394	233	313.5	80.5
		w/o substrate	628	598	613	15
		kinase-dead mutant	145	120	132.5	12.5
		with substrate	30413	31161	30787	374
	Sf9	w/o kinase	584	297	440.5	143.5
		w/o substrate	257	328	292.5	35.5
		kinase-dead mutant	115	132	123.5	8.5
		with substrate	29431	24294	26862.5	2568.5
HIPK3	E.coli	w/o kinase	321	262	291.5	29.5
		w/o substrate	614	773	693.5	79.5
		kinase-dead mutant	173	171	172	1
		with substrate	26322	24659	25490.5	831.5
	Sf9	w/o kinase	380	248	314	66
		w/o substrate	955	824	889.5	65.5
		kinase-dead mutant	175	146	160.5	14.5
		with substrate	25390	25637	25513.5	123.5
MBP-HIPK4	Sf9	w/o kinase	367	236	301.5	65.5
		w/o substrate	896	878	887	9
		kinase-dead mutant	139	218	178.5	39.5
		with substrate	51608	55376	53492	1884
DYRK1A	E.coli	w/o kinase	353	213	283	70
		w/o substrate	256	281	268.5	12.5
		with substrate	81796	80395	81095.5	700.5

## Sheet: Fig. 4b
Fig. 4b
MS data
	HIPK1		HIPK2				HIPK3				DYRK1A
	Sf9		E.coli		Sf9		E.coli		Sf9		E.coli
	MW (Da)	Intensity	MW (Da)	Intensity	MW (Da)	Intensity	MW (Da)	Intensity	MW (Da)	Intensity	MW (Da)	Intensity
	42500	0	42500	162	42500	2290	42500	4.77e-06	42500.1	8.58e-06	40000	0.000106
	42500.1	0	42500.1	194	42500.1	2290	42500.1	2.86e-06	42500.2	6.2e-06	40000.1	9.44e-05
	42500.2	0	42500.2	134	42500.2	2290	42500.2	1.43e-06	42500.3	7.63e-06	40000.2	3.2e-05
	42500.3	0	42500.3	80.8	42500.3	2280	42500.3	1.91e-06	42500.4	1e-05	40000.3	4.34e-05
	42500.4	0	42500.4	24.4	42500.4	2280	42500.4	1.43e-06	42500.9	2e-05	40000.4	6.39e-05
	42500.5	0	42500.5	30.2	42500.5	2280	42500.5	6.2e-06	42501	3.43e-05	40000.5	7.2e-05
	42500.6	9.537e-07	42500.6	21.9	42500.6	2280	42500.6	6.68e-06	42501.1	3.48e-05	40000.6	0.000127
	42500.7	4.768e-07	42500.7	19.3	42500.7	2280	42500.7	1.19e-05	42501.2	1.38e-05	40000.7	0.000191
	42500.8	0	42500.8	0.355	42500.8	2280	42500.8	2.91e-05	42501.3	8.11e-06	40000.8	6.49e-05
	42500.9	0	42500.9	1.07	42500.9	2280	42500.9	1.48e-05	42501.4	5.72e-06	40000.9	3.48e-05
	42501	4.768e-07	42501	0.15	42501	2280	42501.4	1.43e-06	42501.8	1e-05	40001	2.67e-05
	42501.1	0	42501.1	0.455	42501.1	2280	42501.9	6.68e-06	42501.9	1.48e-05	40001.1	6.39e-05
	42501.3	0	42501.2	1.26	42501.2	2280	42502	7.15e-06	42502	1.91e-06	40001.2	3.58e-05
	42501.4	0	42501.3	3.8	42501.3	2290	42502.1	1.57e-05	42502.1	3.34e-06	40001.3	4.34e-05
	42501.5	0	42501.4	11.5	42501.4	2290	42502.2	5.72e-06	42502.2	1.62e-05	40001.4	5.25e-05
	42501.6	0	42501.5	34.8	42501.5	2300	42502.3	2.67e-05	42502.3	1.43e-05	40001.5	8.58e-06
	42501.7	0	42501.6	103	42501.6	2300	42502.4	5.25e-06	42502.4	4.15e-05	40001.6	9.06e-06
	42501.8	0	42501.7	156	42501.7	2310	42502.5	2.38e-06	42502.5	2.43e-05	40001.7	1.34e-05
	42501.9	4.768e-07	42501.8	106	42501.8	2310	42503.6	0	42502.6	3.34e-06	40001.8	4.29e-06
	42502	0	42501.9	51.7	42501.9	2320	42503.7	4.77e-07	42503.5	1.48e-05	40001.9	2.58e-05
	42502.1	0	42502	4.15	42502	2330	42503.8	9.54e-07	42503.7	1.91e-06	40002	5.72e-06
	42502.2	0	42502.1	0.85	42502.1	2330	42503.9	2860	42503.8	2.86e-06	40002.4	1.14e-05
	42502.3	0	42502.2	0.879	42502.2	2340	42504	2830	42503.9	5060	40002.5	2.67e-05
	42502.4	0	42502.3	2.03	42502.3	2350	42504.1	2800	42504	5060	40002.6	1.76e-05
	42502.6	0	42502.4	5.99	42502.4	2360	42504.2	2770	42504.1	5060	40002.7	2.05e-05
	42502.7	0	42502.5	18.2	42502.5	2370	42504.3	2750	42504.2	5070	40002.8	1.53e-05
	42502.8	4.768e-07	42502.6	55	42502.6	2380	42504.4	2730	42504.3	5070	40002.9	8.11e-06
	42502.9	0	42502.7	164	42502.7	2390	42504.5	2720	42504.4	5070	40003	5.72e-06
	42503	4.768e-07	42502.8	63.2	42502.8	2400	42504.6	2710	42504.5	5080	40003.6	4.77e-07
	42503.1	4.768e-07	42502.9	0.803	42502.9	2400	42504.7	2700	42504.6	5090	40003.7	4.77e-07
	42503.3	0	42503	0.000188	42503	2410	42504.8	2690	42504.7	5090	40003.8	4030
	42503.4	0	42503.1	0.000558	42503.1	2420	42504.9	2690	42504.8	5100	40003.9	4040
	42503.5	0	42503.2	0.000791	42503.2	2430	42505	2690	42504.9	5100	40004	4050
	42503.6	0	42503.3	0.0024	42503.3	2440	42505.1	2690	42505	5110	40004.1	4070
	42503.7	0	42503.4	0.00727	42503.4	2450	42505.2	2700	42505.1	5120	40004.2	4080
	42503.8	0	42503.5	0.0186	42503.5	2460	42505.3	2710	42505.2	5120	40004.3	4100
	42503.9	4605	42503.6	0	42503.6	2470	42505.4	2720	42505.3	5130	40004.4	4110
	42504	4546	42503.7	0	42503.7	2480	42505.5	2730	42505.4	5140	40004.5	4130
	42504.1	4487	42503.8	0	42503.8	2490	42505.6	2750	42505.5	5140	40004.6	4140
	42504.2	4428	42503.9	4850	42503.9	2500	42505.7	2770	42505.6	5150	40004.7	4160
	42504.3	4369	42504	4800	42504	2510	42505.8	2790	42505.7	5150	40004.8	4170
	42504.4	4310	42504.1	4750	42504.1	2510	42505.9	2820	42505.8	5160	40004.9	4190
	42504.5	4252	42504.2	4690	42504.2	2520	42506	2850	42505.9	5160	40005	4200
	42504.6	4194	42504.3	4640	42504.3	2520	42506.1	2880	42506	5170	40005.1	4210
	42504.7	4136	42504.4	4580	42504.4	2530	42506.2	2910	42506.1	5170	40005.2	4220
	42504.8	4078	42504.5	4520	42504.5	2530	42506.3	2950	42506.2	5170	40005.3	4240
	42504.9	4021	42504.6	4450	42504.6	2540	42506.4	2990	42506.3	5170	40005.4	4250
	42505	3965	42504.7	4390	42504.7	2540	42506.5	3040	42506.4	5170	40005.5	4260
	42505.1	3909	42504.8	4330	42504.8	2540	42506.6	3080	42506.5	5170	40005.6	4270
	42505.2	3853	42504.9	4260	42504.9	2540	42506.7	3140	42506.6	5170	40005.7	4270
	42505.3	3799	42505	4200	42505	2540	42506.8	3190	42506.7	5170	40005.8	4280
	42505.4	3745	42505.1	4130	42505.1	2540	42506.9	3250	42506.8	5170	40005.9	4290
	42505.5	3691	42505.2	4060	42505.2	2540	42507	3310	42506.9	5170	40006	4300
	42505.6	3639	42505.3	3990	42505.3	2540	42507.1	3380	42507	5160	40006.1	4300
	42505.7	3587	42505.4	3930	42505.4	2540	42507.2	3450	42507.1	5160	40006.2	4310
	42505.8	3536	42505.5	3860	42505.5	2540	42507.3	3530	42507.2	5150	40006.3	4310
	42505.9	3486	42505.6	3790	42505.6	2530	42507.4	3610	42507.3	5140	40006.4	4310
	42506	3437	42505.7	3720	42505.7	2530	42507.5	3690	42507.4	5130	40006.5	4320
	42506.1	3388	42505.8	3660	42505.8	2520	42507.6	3770	42507.5	5130	40006.6	4320
	42506.2	3341	42505.9	3590	42505.9	2520	42507.7	3860	42507.6	5120	40006.7	4320
	42506.3	3294	42506	3530	42506	2510	42507.8	3940	42507.7	5110	40006.8	4320
	42506.4	3248	42506.1	3480	42506.1	2500	42507.9	4030	42507.8	5100	40006.9	4330
	42506.5	3204	42506.2	3420	42506.2	2500	42508	4120	42507.9	5090	40007	4330
	42506.6	3160	42506.3	3380	42506.3	2490	42508.1	4200	42508	5080	40007.1	4330
	42506.7	3117	42506.4	3330	42506.4	2480	42508.2	4290	42508.1	5070	40007.2	4330
	42506.8	3075	42506.5	3290	42506.5	2470	42508.3	4370	42508.2	5060	40007.3	4330
	42506.9	3033	42506.6	3260	42506.6	2460	42508.4	4450	42508.3	5050	40007.4	4330
	42507	2993	42506.7	3230	42506.7	2450	42508.5	4520	42508.4	5040	40007.5	4330
	42507.1	2953	42506.8	3200	42506.8	2440	42508.6	4590	42508.5	5030	40007.6	4340
	42507.2	2915	42506.9	3180	42506.9	2430	42508.7	4660	42508.6	5020	40007.7	4340
	42507.3	2877	42507	3150	42507	2420	42508.8	4720	42508.7	5010	40007.8	4340
	42507.4	2840	42507.1	3120	42507.1	2410	42508.9	4780	42508.8	5000	40007.9	4340
	42507.5	2803	42507.2	3090	42507.2	2400	42509	4830	42508.9	4990	40008	4350
	42507.6	2768	42507.3	3060	42507.3	2390	42509.1	4880	42509	4980	40008.1	4350
	42507.7	2733	42507.4	3020	42507.4	2370	42509.2	4930	42509.1	4970	40008.2	4350
	42507.8	2700	42507.5	2970	42507.5	2360	42509.3	4970	42509.2	4960	40008.3	4360
	42507.9	2667	42507.6	2920	42507.6	2350	42509.4	5000	42509.3	4950	40008.4	4360
	42508	2635	42507.7	2860	42507.7	2340	42509.5	5030	42509.4	4950	40008.5	4370
	42508.1	2604	42507.8	2790	42507.8	2330	42509.6	5060	42509.5	4940	40008.6	4370
	42508.2	2573	42507.9	2720	42507.9	2320	42509.7	5090	42509.6	4930	40008.7	4380
	42508.3	2544	42508	2640	42508	2300	42509.8	5100	42509.7	4930	40008.8	4390
	42508.4	2515	42508.1	2560	42508.1	2290	42509.9	5120	42509.8	4920	40008.9	4400
	42508.5	2488	42508.2	2470	42508.2	2280	42510	5130	42509.9	4920	40009	4400
	42508.6	2461	42508.3	2380	42508.3	2270	42510.1	5140	42510	4920	40009.1	4410
	42508.7	2435	42508.4	2300	42508.4	2260	42510.2	5150	42510.1	4920	40009.2	4420
	42508.8	2410	42508.5	2210	42508.5	2250	42510.3	5150	42510.2	4920	40009.3	4430
	42508.9	2385	42508.6	2130	42508.6	2240	42510.4	5150	42510.3	4920	40009.4	4440
	42509	2362	42508.7	2050	42508.7	2230	42510.5	5150	42510.4	4920	40009.5	4450
	42509.1	2339	42508.8	1980	42508.8	2220	42510.6	5140	42510.5	4920	40009.6	4460
	42509.2	2317	42508.9	1920	42508.9	2210	42510.7	5130	42510.6	4920	40009.7	4470
	42509.3	2297	42509	1860	42509	2200	42510.8	5120	42510.7	4930	40009.8	4480
	42509.4	2277	42509.1	1810	42509.1	2200	42510.9	5100	42510.8	4930	40009.9	4490
	42509.5	2257	42509.2	1770	42509.2	2190	42511	5080	42510.9	4940	40010	4500
	42509.6	2239	42509.3	1740	42509.3	2180	42511.1	5060	42511	4950	40010.1	4510
	42509.7	2222	42509.4	1720	42509.4	2180	42511.2	5040	42511.1	4960	40010.2	4520
	42509.8	2205	42509.5	1700	42509.5	2170	42511.3	5010	42511.2	4970	40010.3	4520
	42509.9	2189	42509.6	1690	42509.6	2170	42511.4	4980	42511.3	4980	40010.4	4530
	42510	2175	42509.7	1690	42509.7	2160	42511.5	4950	42511.4	4990	40010.5	4540
	42510.1	2161	42509.8	1690	42509.8	2160	42511.6	4920	42511.5	5010	40010.6	4550
	42510.2	2148	42509.9	1690	42509.9	2160	42511.7	4900	42511.6	5020	40010.7	4550
	42510.3	2136	42510	1700	42510	2150	42511.8	4870	42511.7	5040	40010.8	4560
	42510.4	2125	42510.1	1710	42510.1	2150	42511.9	4840	42511.8	5060	40010.9	4560
	42510.5	2115	42510.2	1730	42510.2	2150	42512	4810	42511.9	5080	40011	4570
	42510.6	2106	42510.3	1740	42510.3	2150	42512.1	4780	42512	5100	40011.1	4570
	42510.7	2098	42510.4	1750	42510.4	2150	42512.2	4760	42512.1	5120	40011.2	4570
	42510.8	2091	42510.5	1770	42510.5	2150	42512.3	4730	42512.2	5140	40011.3	4570
	42510.9	2085	42510.6	1780	42510.6	2150	42512.4	4710	42512.3	5160	40011.4	4570
	42511	2080	42510.7	1780	42510.7	2160	42512.5	4690	42512.4	5190	40011.5	4570
	42511.1	2076	42510.8	1790	42510.8	2160	42512.6	4680	42512.5	5210	40011.6	4570
	42511.2	2074	42510.9	1790	42510.9	2160	42512.7	4670	42512.6	5230	40011.7	4570
	42511.3	2072	42511	1790	42511	2170	42512.8	4660	42512.7	5260	40011.8	4570
	42511.4	2071	42511.1	1790	42511.1	2170	42512.9	4650	42512.8	5290	40011.9	4560
	42511.5	2071	42511.2	1780	42511.2	2180	42513	4650	42512.9	5310	40012	4560
	42511.6	2073	42511.3	1770	42511.3	2190	42513.1	4660	42513	5340	40012.1	4550
	42511.7	2075	42511.4	1760	42511.4	2190	42513.2	4670	42513.1	5370	40012.2	4540
	42511.8	2079	42511.5	1750	42511.5	2200	42513.3	4680	42513.2	5400	40012.3	4540
	42511.9	2083	42511.6	1730	42511.6	2210	42513.4	4700	42513.3	5430	40012.4	4530
	42512	2088	42511.7	1720	42511.7	2220	42513.5	4720	42513.4	5460	40012.5	4520
	42512.1	2095	42511.8	1700	42511.8	2230	42513.6	4750	42513.5	5480	40012.6	4510
	42512.2	2102	42511.9	1690	42511.9	2240	42513.7	4790	42513.6	5510	40012.7	4500
	42512.3	2111	42512	1680	42512	2260	42513.8	4830	42513.7	5540	40012.8	4490
	42512.4	2120	42512.1	1670	42512.1	2270	42513.9	4870	42513.8	5570	40012.9	4480
	42512.5	2130	42512.2	1670	42512.2	2280	42514	4920	42513.9	5600	40013	4470
	42512.6	2141	42512.3	1660	42512.3	2300	42514.1	4980	42514	5630	40013.1	4460
	42512.7	2153	42512.4	1660	42512.4	2310	42514.2	5040	42514.1	5660	40013.2	4450
	42512.8	2166	42512.5	1670	42512.5	2330	42514.3	5100	42514.2	5690	40013.3	4430
	42512.9	2179	42512.6	1670	42512.6	2340	42514.4	5180	42514.3	5720	40013.4	4420
	42513	2194	42512.7	1680	42512.7	2360	42514.5	5250	42514.4	5740	40013.5	4410
	42513.1	2209	42512.8	1690	42512.8	2380	42514.6	5340	42514.5	5770	40013.6	4390
	42513.2	2224	42512.9	1700	42512.9	2400	42514.7	5420	42514.6	5800	40013.7	4380
	42513.3	2241	42513	1720	42513	2420	42514.8	5510	42514.7	5820	40013.8	4370
	42513.4	2258	42513.1	1730	42513.1	2440	42514.9	5610	42514.8	5850	40013.9	4350
	42513.5	2275	42513.2	1740	42513.2	2460	42515	5710	42514.9	5870	40014	4340
	42513.6	2293	42513.3	1760	42513.3	2480	42515.1	5820	42515	5900	40014.1	4320
	42513.7	2311	42513.4	1770	42513.4	2500	42515.2	5930	42515.1	5920	40014.2	4310
	42513.8	2330	42513.5	1790	42513.5	2520	42515.3	6040	42515.2	5940	40014.3	4290
	42513.9	2349	42513.6	1810	42513.6	2550	42515.4	6160	42515.3	5970	40014.4	4280
	42514	2369	42513.7	1820	42513.7	2570	42515.5	6280	42515.4	5990	40014.5	4270
	42514.1	2388	42513.8	1840	42513.8	2590	42515.6	6400	42515.5	6010	40014.6	4250
	42514.2	2408	42513.9	1860	42513.9	2620	42515.7	6520	42515.6	6030	40014.7	4240
	42514.3	2428	42514	1890	42514	2640	42515.8	6640	42515.7	6050	40014.8	4220
	42514.4	2448	42514.1	1920	42514.1	2670	42515.9	6770	42515.8	6060	40014.9	4210
	42514.5	2468	42514.2	1960	42514.2	2690	42516	6890	42515.9	6080	40015	4200
	42514.6	2488	42514.3	2000	42514.3	2720	42516.1	7020	42516	6100	40015.1	4190
	42514.7	2508	42514.4	2050	42514.4	2750	42516.2	7140	42516.1	6110	40015.2	4170
	42514.8	2527	42514.5	2110	42514.5	2780	42516.3	7260	42516.2	6130	40015.3	4160
	42514.9	2547	42514.6	2170	42514.6	2800	42516.4	7370	42516.3	6140	40015.4	4150
	42515	2566	42514.7	2240	42514.7	2830	42516.5	7480	42516.4	6150	40015.5	4140
	42515.1	2584	42514.8	2330	42514.8	2860	42516.6	7590	42516.5	6170	40015.6	4120
	42515.2	2603	42514.9	2420	42514.9	2890	42516.7	7690	42516.6	6180	40015.7	4110
	42515.3	2620	42515	2510	42515	2920	42516.8	7790	42516.7	6190	40015.8	4100
	42515.4	2638	42515.1	2620	42515.1	2940	42516.9	7870	42516.8	6200	40015.9	4090
	42515.5	2655	42515.2	2740	42515.2	2970	42517	7950	42516.9	6210	40016	4080
	42515.6	2671	42515.3	2860	42515.3	3000	42517.1	8020	42517	6210	40016.1	4070
	42515.7	2688	42515.4	2980	42515.4	3030	42517.2	8090	42517.1	6220	40016.2	4060
	42515.8	2703	42515.5	3120	42515.5	3060	42517.3	8140	42517.2	6230	40016.3	4040
	42515.9	2718	42515.6	3250	42515.6	3090	42517.4	8180	42517.3	6230	40016.4	4030
	42516	2733	42515.7	3390	42515.7	3110	42517.5	8210	42517.4	6240	40016.5	4020
	42516.1	2747	42515.8	3540	42515.8	3140	42517.6	8230	42517.5	6240	40016.6	4010
	42516.2	2761	42515.9	3680	42515.9	3170	42517.7	8240	42517.6	6250	40016.7	4000
	42516.3	2774	42516	3820	42516	3200	42517.8	8240	42517.7	6250	40016.8	3990
	42516.4	2786	42516.1	3960	42516.1	3220	42517.9	8230	42517.8	6250	40016.9	3980
	42516.5	2799	42516.2	4090	42516.2	3250	42518	8210	42517.9	6250	40017	3970
	42516.6	2810	42516.3	4210	42516.3	3270	42518.1	8180	42518	6250	40017.1	3960
	42516.7	2822	42516.4	4330	42516.4	3300	42518.2	8140	42518.1	6250	40017.2	3950
	42516.8	2833	42516.5	4440	42516.5	3320	42518.3	8090	42518.2	6240	40017.3	3940
	42516.9	2843	42516.6	4530	42516.6	3340	42518.4	8030	42518.3	6240	40017.4	3930
	42517	2854	42516.7	4600	42516.7	3360	42518.5	7960	42518.4	6240	40017.5	3910
	42517.1	2864	42516.8	4660	42516.8	3380	42518.6	7890	42518.5	6230	40017.6	3900
	42517.2	2874	42516.9	4700	42516.9	3400	42518.7	7820	42518.6	6230	40017.7	3890
	42517.3	2884	42517	4730	42517	3420	42518.8	7740	42518.7	6220	40017.8	3880
	42517.4	2893	42517.1	4730	42517.1	3440	42518.9	7650	42518.8	6220	40017.9	3870
	42517.5	2903	42517.2	4700	42517.2	3460	42519	7560	42518.9	6210	40018	3860
	42517.6	2912	42517.3	4660	42517.3	3470	42519.1	7470	42519	6200	40018.1	3850
	42517.7	2922	42517.4	4600	42517.4	3490	42519.2	7380	42519.1	6190	40018.2	3840
	42517.8	2932	42517.5	4510	42517.5	3500	42519.3	7280	42519.2	6190	40018.3	3830
	42517.9	2941	42517.6	4410	42517.6	3510	42519.4	7190	42519.3	6180	40018.4	3820
	42518	2951	42517.7	4290	42517.7	3520	42519.5	7090	42519.4	6170	40018.5	3810
	42518.1	2961	42517.8	4160	42517.8	3530	42519.6	7000	42519.5	6160	40018.6	3800
	42518.2	2971	42517.9	4030	42517.9	3540	42519.7	6900	42519.6	6150	40018.7	3790
	42518.3	2981	42518	3890	42518	3550	42519.8	6810	42519.7	6140	40018.8	3790
	42518.4	2991	42518.1	3750	42518.1	3550	42519.9	6720	42519.8	6130	40018.9	3780
	42518.5	3002	42518.2	3610	42518.2	3560	42520	6630	42519.9	6110	40019	3770
	42518.6	3013	42518.3	3480	42518.3	3560	42520.1	6530	42520	6100	40019.1	3760
	42518.7	3024	42518.4	3350	42518.4	3560	42520.2	6450	42520.1	6090	40019.2	3750
	42518.8	3036	42518.5	3240	42518.5	3570	42520.3	6360	42520.2	6080	40019.3	3740
	42518.9	3048	42518.6	3140	42518.6	3570	42520.4	6270	42520.3	6070	40019.4	3740
	42519	3060	42518.7	3050	42518.7	3570	42520.5	6190	42520.4	6050	40019.5	3730
	42519.1	3072	42518.8	2970	42518.8	3570	42520.6	6110	42520.5	6040	40019.6	3720
	42519.2	3085	42518.9	2890	42518.9	3560	42520.7	6030	42520.6	6030	40019.7	3710
	42519.3	3098	42519	2830	42519	3560	42520.8	5950	42520.7	6010	40019.8	3710
	42519.4	3111	42519.1	2770	42519.1	3560	42520.9	5870	42520.8	6000	40019.9	3700
	42519.5	3124	42519.2	2730	42519.2	3550	42521	5800	42520.9	5980	40020	3700
	42519.6	3138	42519.3	2680	42519.3	3550	42521.1	5730	42521	5970	40020.1	3690
	42519.7	3151	42519.4	2640	42519.4	3540	42521.2	5660	42521.1	5950	40020.2	3690
	42519.8	3165	42519.5	2610	42519.5	3530	42521.3	5590	42521.2	5940	40020.3	3680
	42519.9	3179	42519.6	2580	42519.6	3520	42521.4	5530	42521.3	5920	40020.4	3680
	42520	3193	42519.7	2550	42519.7	3520	42521.5	5470	42521.4	5900	40020.5	3680
	42520.1	3206	42519.8	2530	42519.8	3510	42521.6	5410	42521.5	5890	40020.6	3670
	42520.2	3220	42519.9	2510	42519.9	3500	42521.7	5350	42521.6	5870	40020.7	3670
	42520.3	3234	42520	2490	42520	3490	42521.8	5290	42521.7	5850	40020.8	3670
	42520.4	3247	42520.1	2470	42520.1	3480	42521.9	5240	42521.8	5830	40020.9	3670
	42520.5	3260	42520.2	2460	42520.2	3470	42522	5190	42521.9	5810	40021	3670
	42520.6	3273	42520.3	2450	42520.3	3450	42522.1	5140	42522	5790	40021.1	3670
	42520.7	3286	42520.4	2440	42520.4	3440	42522.2	5090	42522.1	5770	40021.2	3670
	42520.8	3298	42520.5	2430	42520.5	3430	42522.3	5050	42522.2	5750	40021.3	3670
	42520.9	3310	42520.6	2420	42520.6	3420	42522.4	5010	42522.3	5730	40021.4	3680
	42521	3322	42520.7	2420	42520.7	3400	42522.5	4970	42522.4	5700	40021.5	3680
	42521.1	3333	42520.8	2420	42520.8	3390	42522.6	4930	42522.5	5680	40021.6	3680
	42521.2	3343	42520.9	2420	42520.9	3370	42522.7	4890	42522.6	5660	40021.7	3690
	42521.3	3354	42521	2420	42521	3360	42522.8	4860	42522.7	5630	40021.8	3690
	42521.4	3363	42521.1	2430	42521.1	3340	42522.9	4820	42522.8	5610	40021.9	3700
	42521.5	3372	42521.2	2440	42521.2	3330	42523	4790	42522.9	5580	40022	3700
	42521.6	3380	42521.3	2450	42521.3	3310	42523.1	4760	42523	5560	40022.1	3710
	42521.7	3388	42521.4	2460	42521.4	3290	42523.2	4730	42523.1	5530	40022.2	3710
	42521.8	3394	42521.5	2470	42521.5	3270	42523.3	4700	42523.2	5500	40022.3	3720
	42521.9	3400	42521.6	2480	42521.6	3250	42523.4	4670	42523.3	5480	40022.4	3720
	42522	3405	42521.7	2490	42521.7	3240	42523.5	4650	42523.4	5450	40022.5	3730
	42522.1	3410	42521.8	2510	42521.8	3220	42523.6	4620	42523.5	5420	40022.6	3740
	42522.2	3413	42521.9	2530	42521.9	3200	42523.7	4600	42523.6	5390	40022.7	3740
	42522.3	3416	42522	2540	42522	3170	42523.8	4570	42523.7	5360	40022.8	3750
	42522.4	3417	42522.1	2560	42522.1	3150	42523.9	4550	42523.8	5340	40022.9	3760
	42522.5	3418	42522.2	2580	42522.2	3130	42524	4530	42523.9	5310	40023	3760
	42522.6	3418	42522.3	2600	42522.3	3110	42524.1	4500	42524	5280	40023.1	3770
	42522.7	3417	42522.4	2620	42522.4	3090	42524.2	4480	42524.1	5250	40023.2	3780
	42522.8	3416	42522.5	2640	42522.5	3060	42524.3	4460	42524.2	5220	40023.3	3790
	42522.9	3413	42522.6	2670	42522.6	3040	42524.4	4440	42524.3	5190	40023.4	3790
	42523	3410	42522.7	2690	42522.7	3010	42524.5	4410	42524.4	5160	40023.5	3800
	42523.1	3406	42522.8	2720	42522.8	2990	42524.6	4390	42524.5	5130	40023.6	3810
	42523.2	3401	42522.9	2750	42522.9	2960	42524.7	4370	42524.6	5100	40023.7	3810
	42523.3	3395	42523	2780	42523	2940	42524.8	4340	42524.7	5070	40023.8	3820
	42523.4	3389	42523.1	2800	42523.1	2910	42524.9	4320	42524.8	5040	40023.9	3830
	42523.5	3383	42523.2	2830	42523.2	2880	42525	4300	42524.9	5010	40024	3840
	42523.6	3375	42523.3	2860	42523.3	2860	42525.1	4270	42525	4980	40024.1	3850
	42523.7	3368	42523.4	2890	42523.4	2830	42525.2	4250	42525.1	4950	40024.2	3850
	42523.8	3359	42523.5	2910	42523.5	2800	42525.3	4230	42525.2	4920	40024.3	3860
	42523.9	3351	42523.6	2930	42523.6	2770	42525.4	4200	42525.3	4890	40024.4	3870
	42524	3342	42523.7	2940	42523.7	2740	42525.5	4180	42525.4	4850	40024.5	3880
	42524.1	3333	42523.8	2940	42523.8	2710	42525.6	4160	42525.5	4820	40024.6	3890
	42524.2	3323	42523.9	2940	42523.9	2680	42525.7	4140	42525.6	4790	40024.7	3900
	42524.3	3314	42524	2930	42524	2660	42525.8	4120	42525.7	4760	40024.8	3910
	42524.4	3304	42524.1	2910	42524.1	2630	42525.9	4100	42525.8	4720	40024.9	3920
	42524.5	3294	42524.2	2880	42524.2	2600	42526	4080	42525.9	4690	40025	3930
	42524.6	3284	42524.3	2840	42524.3	2570	42526.1	4060	42526	4660	40025.1	3950
	42524.7	3274	42524.4	2790	42524.4	2540	42526.2	4050	42526.1	4620	40025.2	3960
	42524.8	3264	42524.5	2730	42524.5	2510	42526.3	4030	42526.2	4590	40025.3	3970
	42524.9	3253	42524.6	2670	42524.6	2480	42526.4	4020	42526.3	4560	40025.4	3990
	42525	3243	42524.7	2600	42524.7	2450	42526.5	4010	42526.4	4520	40025.5	4000
	42525.1	3232	42524.8	2530	42524.8	2420	42526.6	4000	42526.5	4490	40025.6	4020
	42525.2	3222	42524.9	2450	42524.9	2390	42526.7	3990	42526.6	4450	40025.7	4040
	42525.3	3211	42525	2370	42525	2360	42526.8	3990	42526.7	4420	40025.8	4050
	42525.4	3200	42525.1	2300	42525.1	2330	42526.9	3990	42526.8	4380	40025.9	4070
	42525.5	3189	42525.2	2220	42525.2	2310	42527	3990	42526.9	4350	40026	4090
	42525.6	3178	42525.3	2150	42525.3	2280	42527.1	3990	42527	4310	40026.1	4100
	42525.7	3166	42525.4	2080	42525.4	2250	42527.2	3990	42527.1	4280	40026.2	4120
	42525.8	3154	42525.5	2020	42525.5	2230	42527.3	3990	42527.2	4240	40026.3	4140
	42525.9	3142	42525.6	1970	42525.6	2200	42527.4	4000	42527.3	4210	40026.4	4160
	42526	3129	42525.7	1930	42525.7	2180	42527.5	4000	42527.4	4180	40026.5	4180
	42526.1	3116	42525.8	1900	42525.8	2160	42527.6	4010	42527.5	4140	40026.6	4190
	42526.2	3103	42525.9	1880	42525.9	2130	42527.7	4020	42527.6	4110	40026.7	4210
	42526.3	3089	42526	1870	42526	2110	42527.8	4020	42527.7	4080	40026.8	4230
	42526.4	3076	42526.1	1880	42526.1	2090	42527.9	4020	42527.8	4050	40026.9	4240
	42526.5	3061	42526.2	1910	42526.2	2070	42528	4020	42527.9	4010	40027	4260
	42526.6	3047	42526.3	1950	42526.3	2050	42528.1	4010	42528	3980	40027.1	4280
	42526.7	3032	42526.4	2010	42526.4	2030	42528.2	4000	42528.1	3950	40027.2	4290
	42526.8	3017	42526.5	2080	42526.5	2020	42528.3	3990	42528.2	3920	40027.3	4310
	42526.9	3002	42526.6	2180	42526.6	2000	42528.4	3970	42528.3	3890	40027.4	4320
	42527	2986	42526.7	2280	42526.7	1990	42528.5	3940	42528.4	3860	40027.5	4330
	42527.1	2971	42526.8	2410	42526.8	1970	42528.6	3910	42528.5	3840	40027.6	4350
	42527.2	2955	42526.9	2550	42526.9	1960	42528.7	3870	42528.6	3810	40027.7	4360
	42527.3	2939	42527	2700	42527	1940	42528.8	3830	42528.7	3780	40027.8	4370
	42527.4	2923	42527.1	2850	42527.1	1930	42528.9	3790	42528.8	3760	40027.9	4380
	42527.5	2907	42527.2	3010	42527.2	1920	42529	3740	42528.9	3730	40028	4390
	42527.6	2890	42527.3	3170	42527.3	1910	42529.1	3690	42529	3710	40028.1	4400
	42527.7	2874	42527.4	3310	42527.4	1900	42529.2	3650	42529.1	3690	40028.2	4410
	42527.8	2858	42527.5	3440	42527.5	1890	42529.3	3600	42529.2	3670	40028.3	4420
	42527.9	2841	42527.6	3550	42527.6	1880	42529.4	3550	42529.3	3650	40028.4	4420
	42528	2825	42527.7	3630	42527.7	1880	42529.5	3500	42529.4	3630	40028.5	4430
	42528.1	2809	42527.8	3680	42527.8	1870	42529.6	3460	42529.5	3620	40028.6	4430
	42528.2	2792	42527.9	3700	42527.9	1860	42529.7	3420	42529.6	3610	40028.7	4440
	42528.3	2776	42528	3680	42528	1860	42529.8	3380	42529.7	3590	40028.8	4440
	42528.4	2760	42528.1	3640	42528.1	1850	42529.9	3350	42529.8	3580	40028.9	4440
	42528.5	2744	42528.2	3580	42528.2	1850	42530	3320	42529.9	3570	40029	4440
	42528.6	2728	42528.3	3500	42528.3	1840	42530.1	3300	42530	3560	40029.1	4440
	42528.7	2712	42528.4	3400	42528.4	1840	42530.2	3280	42530.1	3560	40029.2	4440
	42528.8	2696	42528.5	3310	42528.5	1840	42530.3	3260	42530.2	3550	40029.3	4440
	42528.9	2681	42528.6	3210	42528.6	1840	42530.4	3240	42530.3	3550	40029.4	4440
	42529	2666	42528.7	3130	42528.7	1830	42530.5	3230	42530.4	3550	40029.5	4440
	42529.1	2651	42528.8	3060	42528.8	1830	42530.6	3230	42530.5	3550	40029.6	4430
	42529.2	2636	42528.9	3000	42528.9	1830	42530.7	3220	42530.6	3550	40029.7	4430
	42529.3	2622	42529	2970	42529	1830	42530.8	3220	42530.7	3560	40029.8	4420
	42529.4	2608	42529.1	2960	42529.1	1830	42530.9	3220	42530.8	3560	40029.9	4420
	42529.5	2594	42529.2	2960	42529.2	1830	42531	3230	42530.9	3570	40030	4410
	42529.6	2580	42529.3	2990	42529.3	1830	42531.1	3230	42531	3580	40030.1	4400
	42529.7	2567	42529.4	3030	42529.4	1820	42531.2	3240	42531.1	3590	40030.2	4400
	42529.8	2554	42529.5	3090	42529.5	1820	42531.3	3250	42531.2	3600	40030.3	4390
	42529.9	2542	42529.6	3170	42529.6	1820	42531.4	3260	42531.3	3610	40030.4	4380
	42530	2530	42529.7	3250	42529.7	1820	42531.5	3280	42531.4	3630	40030.5	4370
	42530.1	2518	42529.8	3350	42529.8	1820	42531.6	3290	42531.5	3640	40030.6	4360
	42530.2	2506	42529.9	3460	42529.9	1820	42531.7	3310	42531.6	3660	40030.7	4350
	42530.3	2495	42530	3570	42530	1830	42531.8	3330	42531.7	3680	40030.8	4340
	42530.4	2484	42530.1	3690	42530.1	1830	42531.9	3350	42531.8	3700	40030.9	4330
	42530.5	2473	42530.2	3800	42530.2	1830	42532	3380	42531.9	3730	40031	4320
	42530.6	2462	42530.3	3920	42530.3	1830	42532.1	3400	42532	3750	40031.1	4310
	42530.7	2452	42530.4	4040	42530.4	1830	42532.2	3430	42532.1	3780	40031.2	4300
	42530.8	2442	42530.5	4150	42530.5	1830	42532.3	3470	42532.2	3810	40031.3	4290
	42530.9	2432	42530.6	4250	42530.6	1830	42532.4	3500	42532.3	3840	40031.4	4270
	42531	2423	42530.7	4340	42530.7	1840	42532.5	3540	42532.4	3870	40031.5	4260
	42531.1	2414	42530.8	4430	42530.8	1840	42532.6	3590	42532.5	3900	40031.6	4250
	42531.2	2405	42530.9	4490	42530.9	1840	42532.7	3630	42532.6	3940	40031.7	4240
	42531.3	2396	42531	4550	42531	1850	42532.8	3680	42532.7	3970	40031.8	4230
	42531.4	2387	42531.1	4580	42531.1	1850	42532.9	3740	42532.8	4010	40031.9	4220
	42531.5	2379	42531.2	4600	42531.2	1850	42533	3790	42532.9	4050	40032	4210
	42531.6	2371	42531.3	4600	42531.3	1860	42533.1	3850	42533	4080	40032.1	4200
	42531.7	2364	42531.4	4590	42531.4	1860	42533.2	3910	42533.1	4120	40032.2	4190
	42531.8	2357	42531.5	4550	42531.5	1870	42533.3	3970	42533.2	4170	40032.3	4180
	42531.9	2350	42531.6	4500	42531.6	1880	42533.4	4020	42533.3	4210	40032.4	4170
	42532	2343	42531.7	4430	42531.7	1880	42533.5	4080	42533.4	4250	40032.5	4160
	42532.1	2337	42531.8	4350	42531.8	1890	42533.6	4140	42533.5	4290	40032.6	4160
	42532.2	2331	42531.9	4250	42531.9	1900	42533.7	4190	42533.6	4340	40032.7	4150
	42532.3	2326	42532	4140	42532	1910	42533.8	4230	42533.7	4390	40032.8	4140
	42532.4	2321	42532.1	4020	42532.1	1920	42533.9	4280	42533.8	4430	40032.9	4140
	42532.5	2317	42532.2	3890	42532.2	1930	42534	4310	42533.9	4480	40033	4130
	42532.6	2312	42532.3	3760	42532.3	1940	42534.1	4340	42534	4530	40033.1	4130
	42532.7	2309	42532.4	3620	42532.4	1950	42534.2	4350	42534.1	4580	40033.2	4120
	42532.8	2305	42532.5	3480	42532.5	1960	42534.3	4360	42534.2	4630	40033.3	4120
	42532.9	2303	42532.6	3340	42532.6	1980	42534.4	4360	42534.3	4690	40033.4	4120
	42533	2300	42532.7	3200	42532.7	1990	42534.5	4350	42534.4	4740	40033.5	4120
	42533.1	2298	42532.8	3060	42532.8	2010	42534.6	4330	42534.5	4800	40033.6	4120
	42533.2	2296	42532.9	2930	42532.9	2020	42534.7	4310	42534.6	4850	40033.7	4120
	42533.3	2295	42533	2800	42533	2040	42534.8	4270	42534.7	4910	40033.8	4120
	42533.4	2294	42533.1	2680	42533.1	2060	42534.9	4230	42534.8	4970	40033.9	4120
	42533.5	2293	42533.2	2560	42533.2	2080	42535	4180	42534.9	5040	40034	4120
	42533.6	2293	42533.3	2460	42533.3	2100	42535.1	4120	42535	5100	40034.1	4120
	42533.7	2293	42533.4	2360	42533.4	2120	42535.2	4060	42535.1	5170	40034.2	4120
	42533.8	2294	42533.5	2270	42533.5	2140	42535.3	4000	42535.2	5240	40034.3	4130
	42533.9	2294	42533.6	2190	42533.6	2160	42535.4	3940	42535.3	5310	40034.4	4130
	42534	2296	42533.7	2110	42533.7	2190	42535.5	3880	42535.4	5380	40034.5	4130
	42534.1	2297	42533.8	2050	42533.8	2210	42535.6	3820	42535.5	5460	40034.6	4140
	42534.2	2299	42533.9	1990	42533.9	2240	42535.7	3760	42535.6	5530	40034.7	4140
	42534.3	2302	42534	1940	42534	2260	42535.8	3700	42535.7	5610	40034.8	4140
	42534.4	2304	42534.1	1910	42534.1	2290	42535.9	3650	42535.8	5690	40034.9	4150
	42534.5	2307	42534.2	1880	42534.2	2320	42536	3610	42535.9	5780	40035	4150
	42534.6	2311	42534.3	1860	42534.3	2350	42536.1	3570	42536	5860	40035.1	4160
	42534.7	2314	42534.4	1840	42534.4	2380	42536.2	3540	42536.1	5950	40035.2	4160
	42534.8	2319	42534.5	1840	42534.5	2410	42536.3	3520	42536.2	6050	40035.3	4170
	42534.9	2323	42534.6	1840	42534.6	2440	42536.4	3510	42536.3	6140	40035.4	4180
	42535	2328	42534.7	1850	42534.7	2480	42536.5	3510	42536.4	6240	40035.5	4180
	42535.1	2333	42534.8	1870	42534.8	2510	42536.6	3520	42536.5	6330	40035.6	4190
	42535.2	2339	42534.9	1900	42534.9	2550	42536.7	3540	42536.6	6440	40035.7	4190
	42535.3	2345	42535	1920	42535	2590	42536.8	3570	42536.7	6540	40035.8	4200
	42535.4	2352	42535.1	1960	42535.1	2620	42536.9	3620	42536.8	6650	40035.9	4210
	42535.5	2359	42535.2	1990	42535.2	2660	42537	3680	42536.9	6750	40036	4210
	42535.6	2366	42535.3	2030	42535.3	2700	42537.1	3760	42537	6870	40036.1	4220
	42535.7	2374	42535.4	2080	42535.4	2740	42537.2	3850	42537.1	6980	40036.2	4230
	42535.8	2382	42535.5	2120	42535.5	2790	42537.3	3960	42537.2	7090	40036.3	4240
	42535.9	2391	42535.6	2160	42535.6	2830	42537.4	4080	42537.3	7210	40036.4	4240
	42536	2400	42535.7	2190	42535.7	2870	42537.5	4220	42537.4	7330	40036.5	4250
	42536.1	2409	42535.8	2230	42535.8	2920	42537.6	4370	42537.5	7450	40036.6	4260
	42536.2	2419	42535.9	2260	42535.9	2970	42537.7	4550	42537.6	7570	40036.7	4270
	42536.3	2430	42536	2280	42536	3020	42537.8	4740	42537.7	7690	40036.8	4280
	42536.4	2441	42536.1	2300	42536.1	3070	42537.9	4940	42537.8	7810	40036.9	4290
	42536.5	2452	42536.2	2320	42536.2	3120	42538	5170	42537.9	7930	40037	4300
	42536.6	2464	42536.3	2330	42536.3	3170	42538.1	5410	42538	8060	40037.1	4310
	42536.7	2476	42536.4	2330	42536.4	3220	42538.2	5660	42538.1	8180	40037.2	4320
	42536.8	2489	42536.5	2330	42536.5	3280	42538.3	5930	42538.2	8300	40037.3	4330
	42536.9	2502	42536.6	2330	42536.6	3340	42538.4	6210	42538.3	8420	40037.4	4340
	42537	2516	42536.7	2320	42536.7	3400	42538.5	6500	42538.4	8540	40037.5	4350
	42537.1	2530	42536.8	2320	42536.8	3460	42538.6	6810	42538.5	8660	40037.6	4360
	42537.2	2544	42536.9	2330	42536.9	3520	42538.7	7120	42538.6	8780	40037.7	4370
	42537.3	2559	42537	2330	42537	3580	42538.8	7440	42538.7	8890	40037.8	4390
	42537.4	2575	42537.1	2350	42537.1	3650	42538.9	7760	42538.8	9010	40037.9	4400
	42537.5	2591	42537.2	2370	42537.2	3720	42539	8080	42538.9	9120	40038	4410
	42537.6	2607	42537.3	2410	42537.3	3780	42539.1	8400	42539	9220	40038.1	4430
	42537.7	2624	42537.4	2460	42537.4	3850	42539.2	8720	42539.1	9330	40038.2	4440
	42537.8	2641	42537.5	2510	42537.5	3930	42539.3	9030	42539.2	9430	40038.3	4450
	42537.9	2658	42537.6	2580	42537.6	4000	42539.4	9340	42539.3	9520	40038.4	4470
	42538	2676	42537.7	2660	42537.7	4070	42539.5	9630	42539.4	9620	40038.5	4490
	42538.1	2694	42537.8	2760	42537.8	4150	42539.6	9920	42539.5	9700	40038.6	4500
	42538.2	2712	42537.9	2850	42537.9	4230	42539.7	10200	42539.6	9790	40038.7	4520
	42538.3	2730	42538	2960	42538	4310	42539.8	10500	42539.7	9860	40038.8	4540
	42538.4	2748	42538.1	3070	42538.1	4390	42539.9	10700	42539.8	9940	40038.9	4550
	42538.5	2766	42538.2	3180	42538.2	4470	42540	10900	42539.9	10000	40039	4570
	42538.6	2784	42538.3	3290	42538.3	4550	42540.1	11100	42540	10100	40039.1	4590
	42538.7	2802	42538.4	3400	42538.4	4630	42540.2	11300	42540.1	10100	40039.2	4610
	42538.8	2819	42538.5	3510	42538.5	4710	42540.3	11500	42540.2	10200	40039.3	4630
	42538.9	2836	42538.6	3610	42538.6	4800	42540.4	11700	42540.3	10200	40039.4	4650
	42539	2853	42538.7	3700	42538.7	4880	42540.5	11800	42540.4	10200	40039.5	4670
	42539.1	2869	42538.8	3790	42538.8	4960	42540.6	11900	42540.5	10300	40039.6	4700
	42539.2	2884	42538.9	3870	42538.9	5050	42540.7	12000	42540.6	10300	40039.7	4720
	42539.3	2899	42539	3940	42539	5130	42540.8	12000	42540.7	10300	40039.8	4740
	42539.4	2912	42539.1	4000	42539.1	5210	42540.9	12100	42540.8	10300	40039.9	4770
	42539.5	2925	42539.2	4060	42539.2	5300	42541	12100	42540.9	10300	40040	4790
	42539.6	2937	42539.3	4110	42539.3	5380	42541.1	12100	42541	10300	40040.1	4810
	42539.7	2947	42539.4	4150	42539.4	5460	42541.2	12100	42541.1	10300	40040.2	4840
	42539.8	2957	42539.5	4190	42539.5	5540	42541.3	12000	42541.2	10300	40040.3	4870
	42539.9	2966	42539.6	4220	42539.6	5620	42541.4	12000	42541.3	10300	40040.4	4890
	42540	2974	42539.7	4240	42539.7	5690	42541.5	11900	42541.4	10200	40040.5	4920
	42540.1	2980	42539.8	4250	42539.8	5770	42541.6	11900	42541.5	10200	40040.6	4940
	42540.2	2986	42539.9	4250	42539.9	5840	42541.7	11800	42541.6	10200	40040.7	4970
	42540.3	2990	42540	4240	42540	5910	42541.8	11700	42541.7	10100	40040.8	4990
	42540.4	2994	42540.1	4230	42540.1	5980	42541.9	11600	42541.8	10000	40040.9	5020
	42540.5	2996	42540.2	4210	42540.2	6040	42542	11500	42541.9	9990	40041	5050
	42540.6	2998	42540.3	4180	42540.3	6100	42542.1	11400	42542	9920	40041.1	5070
	42540.7	2999	42540.4	4140	42540.4	6160	42542.2	11300	42542.1	9850	40041.2	5100
	42540.8	2999	42540.5	4090	42540.5	6210	42542.3	11200	42542.2	9780	40041.3	5120
	42540.9	2999	42540.6	4040	42540.6	6260	42542.4	11100	42542.3	9700	40041.4	5150
	42541	2997	42540.7	3990	42540.7	6310	42542.5	11000	42542.4	9620	40041.5	5170
	42541.1	2995	42540.8	3930	42540.8	6350	42542.6	10900	42542.5	9540	40041.6	5190
	42541.2	2993	42540.9	3860	42540.9	6390	42542.7	10800	42542.6	9450	40041.7	5220
	42541.3	2990	42541	3800	42541	6420	42542.8	10700	42542.7	9360	40041.8	5240
	42541.4	2986	42541.1	3740	42541.1	6440	42542.9	10600	42542.8	9260	40041.9	5260
	42541.5	2982	42541.2	3670	42541.2	6460	42543	10400	42542.9	9160	40042	5280
	42541.6	2978	42541.3	3610	42541.3	6480	42543.1	10300	42543	9070	40042.1	5300
	42541.7	2974	42541.4	3550	42541.4	6490	42543.2	10200	42543.1	8960	40042.2	5320
	42541.8	2969	42541.5	3500	42541.5	6500	42543.3	10100	42543.2	8860	40042.3	5330
	42541.9	2964	42541.6	3450	42541.6	6500	42543.4	9910	42543.3	8760	40042.4	5350
	42542	2959	42541.7	3400	42541.7	6490	42543.5	9770	42543.4	8650	40042.5	5360
	42542.1	2953	42541.8	3360	42541.8	6480	42543.6	9630	42543.5	8550	40042.6	5370
	42542.2	2948	42541.9	3330	42541.9	6470	42543.7	9480	42543.6	8440	40042.7	5380
	42542.3	2943	42542	3300	42542	6440	42543.8	9330	42543.7	8330	40042.8	5390
	42542.4	2937	42542.1	3280	42542.1	6420	42543.9	9170	42543.8	8230	40042.9	5400
	42542.5	2932	42542.2	3260	42542.2	6390	42544	9020	42543.9	8120	40043	5410
	42542.6	2926	42542.3	3250	42542.3	6350	42544.1	8850	42544	8020	40043.1	5420
	42542.7	2921	42542.4	3240	42542.4	6310	42544.2	8690	42544.1	7910	40043.2	5420
	42542.8	2915	42542.5	3240	42542.5	6270	42544.3	8530	42544.2	7810	40043.3	5420
	42542.9	2910	42542.6	3240	42542.6	6220	42544.4	8360	42544.3	7700	40043.4	5420
	42543	2905	42542.7	3250	42542.7	6160	42544.5	8190	42544.4	7600	40043.5	5420
	42543.1	2900	42542.8	3260	42542.8	6100	42544.6	8030	42544.5	7500	40043.6	5420
	42543.2	2895	42542.9	3280	42542.9	6040	42544.7	7860	42544.6	7400	40043.7	5420
	42543.3	2890	42543	3300	42543	5980	42544.8	7700	42544.7	7300	40043.8	5420
	42543.4	2886	42543.1	3320	42543.1	5910	42544.9	7540	42544.8	7210	40043.9	5410
	42543.5	2881	42543.2	3340	42543.2	5840	42545	7390	42544.9	7120	40044	5410
	42543.6	2877	42543.3	3370	42543.3	5770	42545.1	7240	42545	7020	40044.1	5400
	42543.7	2873	42543.4	3390	42543.4	5690	42545.2	7090	42545.1	6930	40044.2	5390
	42543.8	2869	42543.5	3420	42543.5	5620	42545.3	6950	42545.2	6850	40044.3	5380
	42543.9	2865	42543.6	3440	42543.6	5540	42545.4	6820	42545.3	6760	40044.4	5370
	42544	2861	42543.7	3470	42543.7	5460	42545.5	6700	42545.4	6680	40044.5	5360
	42544.1	2858	42543.8	3500	42543.8	5370	42545.6	6580	42545.5	6600	40044.6	5340
	42544.2	2855	42543.9	3520	42543.9	5290	42545.7	6470	42545.6	6520	40044.7	5330
	42544.3	2852	42544	3550	42544	5210	42545.8	6360	42545.7	6450	40044.8	5320
	42544.4	2849	42544.1	3580	42544.1	5120	42545.9	6270	42545.8	6370	40044.9	5300
	42544.5	2846	42544.2	3610	42544.2	5040	42546	6180	42545.9	6300	40045	5290
	42544.6	2844	42544.3	3640	42544.3	4960	42546.1	6100	42546	6240	40045.1	5270
	42544.7	2841	42544.4	3680	42544.4	4870	42546.2	6030	42546.1	6170	40045.2	5250
	42544.8	2839	42544.5	3720	42544.5	4790	42546.3	5960	42546.2	6110	40045.3	5230
	42544.9	2837	42544.6	3760	42544.6	4710	42546.4	5910	42546.3	6050	40045.4	5210
	42545	2835	42544.7	3810	42544.7	4620	42546.5	5860	42546.4	5990	40045.5	5190
	42545.1	2834	42544.8	3870	42544.8	4540	42546.6	5810	42546.5	5930	40045.6	5170
	42545.2	2832	42544.9	3930	42544.9	4460	42546.7	5780	42546.6	5880	40045.7	5150
	42545.3	2831	42545	4000	42545	4390	42546.8	5750	42546.7	5830	40045.8	5130
	42545.4	2829	42545.1	4080	42545.1	4310	42546.9	5720	42546.8	5780	40045.9	5110
	42545.5	2828	42545.2	4160	42545.2	4230	42547	5700	42546.9	5730	40046	5080
	42545.6	2828	42545.3	4260	42545.3	4160	42547.1	5690	42547	5690	40046.1	5060
	42545.7	2827	42545.4	4370	42545.4	4090	42547.2	5670	42547.1	5650	40046.2	5030
	42545.8	2826	42545.5	4490	42545.5	4010	42547.3	5670	42547.2	5610	40046.3	5010
	42545.9	2826	42545.6	4620	42545.6	3950	42547.4	5660	42547.3	5570	40046.4	4980
	42546	2825	42545.7	4760	42545.7	3880	42547.5	5660	42547.4	5540	40046.5	4960
	42546.1	2825	42545.8	4920	42545.8	3810	42547.6	5660	42547.5	5500	40046.6	4930
	42546.2	2825	42545.9	5090	42545.9	3750	42547.7	5670	42547.6	5470	40046.7	4900
	42546.3	2825	42546	5280	42546	3690	42547.8	5680	42547.7	5440	40046.8	4870
	42546.4	2825	42546.1	5490	42546.1	3630	42547.9	5680	42547.8	5420	40046.9	4840
	42546.5	2825	42546.2	5710	42546.2	3570	42548	5690	42547.9	5390	40047	4810
	42546.6	2826	42546.3	5960	42546.3	3520	42548.1	5700	42548	5370	40047.1	4780
	42546.7	2826	42546.4	6220	42546.4	3460	42548.2	5710	42548.1	5350	40047.2	4750
	42546.8	2826	42546.5	6500	42546.5	3410	42548.3	5720	42548.2	5330	40047.3	4720
	42546.9	2827	42546.6	6790	42546.6	3360	42548.4	5730	42548.3	5310	40047.4	4690
	42547	2828	42546.7	7100	42546.7	3320	42548.5	5740	42548.4	5300	40047.5	4660
	42547.1	2828	42546.8	7410	42546.8	3270	42548.6	5750	42548.5	5280	40047.6	4630
	42547.2	2829	42546.9	7730	42546.9	3230	42548.7	5760	42548.6	5270	40047.7	4600
	42547.3	2830	42547	8030	42547	3190	42548.8	5770	42548.7	5260	40047.8	4570
	42547.4	2830	42547.1	8320	42547.1	3150	42548.9	5770	42548.8	5250	40047.9	4540
	42547.5	2831	42547.2	8590	42547.2	3110	42549	5780	42548.9	5250	40048	4510
	42547.6	2832	42547.3	8820	42547.3	3070	42549.1	5780	42549	5240	40048.1	4470
	42547.7	2833	42547.4	9020	42547.4	3040	42549.2	5780	42549.1	5240	40048.2	4440
	42547.8	2834	42547.5	9160	42547.5	3010	42549.3	5780	42549.2	5230	40048.3	4410
	42547.9	2834	42547.6	9260	42547.6	2970	42549.4	5770	42549.3	5230	40048.4	4380
	42548	2835	42547.7	9300	42547.7	2940	42549.5	5770	42549.4	5230	40048.5	4350
	42548.1	2836	42547.8	9280	42547.8	2920	42549.6	5760	42549.5	5230	40048.6	4320
	42548.2	2837	42547.9	9210	42547.9	2890	42549.7	5750	42549.6	5240	40048.7	4290
	42548.3	2838	42548	9090	42548	2860	42549.8	5740	42549.7	5240	40048.8	4270
	42548.4	2839	42548.1	8920	42548.1	2840	42549.9	5720	42549.8	5240	40048.9	4240
	42548.5	2840	42548.2	8710	42548.2	2820	42550	5710	42549.9	5250	40049	4210
	42548.6	2841	42548.3	8470	42548.3	2790	42550.1	5690	42550	5260	40049.1	4180
	42548.7	2842	42548.4	8210	42548.4	2770	42550.2	5670	42550.1	5260	40049.2	4160
	42548.8	2843	42548.5	7920	42548.5	2750	42550.3	5650	42550.2	5270	40049.3	4130
	42548.9	2845	42548.6	7640	42548.6	2730	42550.4	5630	42550.3	5280	40049.4	4100
	42549	2846	42548.7	7340	42548.7	2720	42550.5	5610	42550.4	5290	40049.5	4080
	42549.1	2847	42548.8	7050	42548.8	2700	42550.6	5580	42550.5	5300	40049.6	4060
	42549.2	2849	42548.9	6760	42548.9	2680	42550.7	5550	42550.6	5320	40049.7	4030
	42549.3	2851	42549	6480	42549	2670	42550.8	5520	42550.7	5330	40049.8	4010
	42549.4	2852	42549.1	6200	42549.1	2650	42550.9	5480	42550.8	5340	40049.9	3990
	42549.5	2854	42549.2	5940	42549.2	2640	42551	5440	42550.9	5360	40050	3970
	42549.6	2856	42549.3	5690	42549.3	2620	42551.1	5400	42551	5370	40050.1	3950
	42549.7	2858	42549.4	5440	42549.4	2610	42551.2	5350	42551.1	5390	40050.2	3930
	42549.8	2861	42549.5	5210	42549.5	2600	42551.3	5290	42551.2	5410	40050.3	3910
	42549.9	2863	42549.6	4980	42549.6	2580	42551.4	5230	42551.3	5420	40050.4	3890
	42550	2865	42549.7	4770	42549.7	2570	42551.5	5160	42551.4	5440	40050.5	3880
	42550.1	2868	42549.8	4570	42549.8	2560	42551.6	5080	42551.5	5450	40050.6	3860
	42550.2	2870	42549.9	4380	42549.9	2550	42551.7	5000	42551.6	5470	40050.7	3850
	42550.3	2873	42550	4210	42550	2540	42551.8	4910	42551.7	5490	40050.8	3840
	42550.4	2875	42550.1	4050	42550.1	2530	42551.9	4810	42551.8	5500	40050.9	3820
	42550.5	2878	42550.2	3900	42550.2	2520	42552	4710	42551.9	5520	40051	3810
	42550.6	2881	42550.3	3760	42550.3	2510	42552.1	4610	42552	5540	40051.1	3800
	42550.7	2883	42550.4	3630	42550.4	2500	42552.2	4500	42552.1	5550	40051.2	3790
	42550.8	2885	42550.5	3520	42550.5	2490	42552.3	4390	42552.2	5570	40051.3	3790
	42550.9	2888	42550.6	3420	42550.6	2480	42552.4	4270	42552.3	5580	40051.4	3780
	42551	2890	42550.7	3330	42550.7	2470	42552.5	4160	42552.4	5590	40051.5	3780
	42551.1	2891	42550.8	3240	42550.8	2460	42552.6	4050	42552.5	5610	40051.6	3770
	42551.2	2893	42550.9	3160	42550.9	2450	42552.7	3940	42552.6	5620	40051.7	3770
	42551.3	2894	42551	3080	42551	2440	42552.8	3830	42552.7	5630	40051.8	3770
	42551.4	2895	42551.1	3000	42551.1	2430	42552.9	3720	42552.8	5640	40051.9	3770
	42551.5	2895	42551.2	2910	42551.2	2430	42553	3620	42552.9	5650	40052	3770
	42551.6	2895	42551.3	2820	42551.3	2420	42553.1	3520	42553	5660	40052.1	3770
	42551.7	2895	42551.4	2720	42551.4	2410	42553.2	3430	42553.1	5660	40052.2	3770
	42551.8	2894	42551.5	2620	42551.5	2400	42553.3	3340	42553.2	5670	40052.3	3780
	42551.9	2893	42551.6	2500	42551.6	2390	42553.4	3260	42553.3	5680	40052.4	3780
	42552	2891	42551.7	2380	42551.7	2380	42553.5	3180	42553.4	5680	40052.5	3790
	42552.1	2888	42551.8	2250	42551.8	2370	42553.6	3110	42553.5	5690	40052.6	3800
	42552.2	2886	42551.9	2130	42551.9	2370	42553.7	3050	42553.6	5690	40052.7	3810
	42552.3	2882	42552	2000	42552	2360	42553.8	2990	42553.7	5690	40052.8	3820
	42552.4	2878	42552.1	1870	42552.1	2350	42553.9	2940	42553.8	5690	40052.9	3830
	42552.5	2874	42552.2	1760	42552.2	2340	42554	2890	42553.9	5690	40053	3840
	42552.6	2869	42552.3	1650	42552.3	2330	42554.1	2850	42554	5690	40053.1	3860
	42552.7	2864	42552.4	1550	42552.4	2320	42554.2	2820	42554.1	5690	40053.2	3870
	42552.8	2858	42552.5	1470	42552.5	2310	42554.3	2790	42554.2	5690	40053.3	3890
	42552.9	2851	42552.6	1390	42552.6	2300	42554.4	2760	42554.3	5690	40053.4	3910
	42553	2845	42552.7	1330	42552.7	2290	42554.5	2740	42554.4	5690	40053.5	3930
	42553.1	2838	42552.8	1280	42552.8	2280	42554.6	2730	42554.5	5690	40053.6	3950
	42553.2	2830	42552.9	1250	42552.9	2270	42554.7	2720	42554.6	5690	40053.7	3970
	42553.3	2823	42553	1220	42553	2260	42554.8	2720	42554.7	5690	40053.8	3990
	42553.4	2815	42553.1	1200	42553.1	2250	42554.9	2720	42554.8	5690	40053.9	4010
	42553.5	2807	42553.2	1190	42553.2	2240	42555	2720	42554.9	5690	40054	4040
	42553.6	2798	42553.3	1190	42553.3	2240	42555.1	2730	42555	5690	40054.1	4060
	42553.7	2790	42553.4	1200	42553.4	2230	42555.2	2740	42555.1	5690	40054.2	4090
	42553.8	2781	42553.5	1210	42553.5	2220	42555.3	2760	42555.2	5690	40054.3	4110
	42553.9	2773	42553.6	1230	42553.6	2210	42555.4	2780	42555.3	5690	40054.4	4140
	42554	2764	42553.7	1250	42553.7	2200	42555.5	2800	42555.4	5690	40054.5	4170
	42554.1	2756	42553.8	1280	42553.8	2190	42555.6	2820	42555.5	5690	40054.6	4200
	42554.2	2747	42553.9	1310	42553.9	2180	42555.7	2850	42555.6	5700	40054.7	4220
	42554.3	2739	42554	1350	42554	2170	42555.8	2870	42555.7	5700	40054.8	4250
	42554.4	2730	42554.1	1390	42554.1	2160	42555.9	2900	42555.8	5700	40054.9	4280
	42554.5	2722	42554.2	1430	42554.2	2160	42556	2920	42555.9	5710	40055	4310
	42554.6	2713	42554.3	1470	42554.3	2150	42556.1	2950	42556	5710	40055.1	4340
	42554.7	2705	42554.4	1510	42554.4	2140	42556.2	2980	42556.1	5720	40055.2	4370
	42554.8	2697	42554.5	1550	42554.5	2140	42556.3	3000	42556.2	5730	40055.3	4400
	42554.9	2689	42554.6	1590	42554.6	2130	42556.4	3020	42556.3	5730	40055.4	4430
	42555	2681	42554.7	1630	42554.7	2120	42556.5	3040	42556.4	5740	40055.5	4460
	42555.1	2672	42554.8	1670	42554.8	2120	42556.6	3060	42556.5	5750	40055.6	4490
	42555.2	2664	42554.9	1710	42554.9	2110	42556.7	3080	42556.6	5760	40055.7	4520
	42555.3	2656	42555	1750	42555	2110	42556.8	3090	42556.7	5770	40055.8	4550
	42555.4	2649	42555.1	1780	42555.1	2110	42556.9	3100	42556.8	5780	40055.9	4580
	42555.5	2641	42555.2	1820	42555.2	2100	42557	3110	42556.9	5790	40056	4610
	42555.6	2633	42555.3	1860	42555.3	2100	42557.1	3120	42557	5800	40056.1	4640
	42555.7	2625	42555.4	1900	42555.4	2100	42557.2	3130	42557.1	5810	40056.2	4670
	42555.8	2617	42555.5	1940	42555.5	2100	42557.3	3130	42557.2	5820	40056.3	4700
	42555.9	2610	42555.6	1990	42555.6	2100	42557.4	3130	42557.3	5830	40056.4	4720
	42556	2602	42555.7	2030	42555.7	2100	42557.5	3140	42557.4	5850	40056.5	4750
	42556.1	2594	42555.8	2080	42555.8	2100	42557.6	3140	42557.5	5860	40056.6	4780
	42556.2	2587	42555.9	2140	42555.9	2100	42557.7	3150	42557.6	5870	40056.7	4810
	42556.3	2580	42556	2190	42556	2100	42557.8	3150	42557.7	5880	40056.8	4830
	42556.4	2572	42556.1	2250	42556.1	2110	42557.9	3160	42557.8	5900	40056.9	4860
	42556.5	2565	42556.2	2320	42556.2	2110	42558	3170	42557.9	5910	40057	4890
	42556.6	2557	42556.3	2390	42556.3	2120	42558.1	3180	42558	5920	40057.1	4910
	42556.7	2550	42556.4	2460	42556.4	2120	42558.2	3190	42558.1	5940	40057.2	4940
	42556.8	2543	42556.5	2540	42556.5	2130	42558.3	3210	42558.2	5950	40057.3	4970
	42556.9	2536	42556.6	2620	42556.6	2130	42558.4	3230	42558.3	5970	40057.4	4990
	42557	2528	42556.7	2700	42556.7	2140	42558.5	3260	42558.4	5980	40057.5	5020
	42557.1	2521	42556.8	2790	42556.8	2150	42558.6	3290	42558.5	6000	40057.6	5040
	42557.2	2514	42556.9	2870	42556.9	2160	42558.7	3320	42558.6	6010	40057.7	5060
	42557.3	2506	42557	2970	42557	2170	42558.8	3360	42558.7	6030	40057.8	5090
	42557.4	2499	42557.1	3060	42557.1	2180	42558.9	3410	42558.8	6040	40057.9	5110
	42557.5	2491	42557.2	3160	42557.2	2190	42559	3460	42558.9	6060	40058	5130
	42557.6	2484	42557.3	3260	42557.3	2210	42559.1	3520	42559	6080	40058.1	5160
	42557.7	2477	42557.4	3360	42557.4	2220	42559.2	3580	42559.1	6100	40058.2	5180
	42557.8	2469	42557.5	3470	42557.5	2230	42559.3	3640	42559.2	6110	40058.3	5200
	42557.9	2462	42557.6	3580	42557.6	2250	42559.4	3720	42559.3	6130	40058.4	5220
	42558	2455	42557.7	3710	42557.7	2260	42559.5	3800	42559.4	6150	40058.5	5240
	42558.1	2447	42557.8	3830	42557.8	2280	42559.6	3880	42559.5	6170	40058.6	5260
	42558.2	2440	42557.9	3970	42557.9	2300	42559.7	3970	42559.6	6190	40058.7	5280
	42558.3	2433	42558	4120	42558	2320	42559.8	4070	42559.7	6210	40058.8	5300
	42558.4	2426	42558.1	4270	42558.1	2330	42559.9	4170	42559.8	6240	40058.9	5310
	42558.5	2419	42558.2	4440	42558.2	2350	42560	4280	42559.9	6260	40059	5330
	42558.6	2412	42558.3	4620	42558.3	2370	42560.1	4390	42560	6280	40059.1	5350
	42558.7	2405	42558.4	4810	42558.4	2400	42560.2	4510	42560.1	6310	40059.2	5360
	42558.8	2398	42558.5	5020	42558.5	2420	42560.3	4640	42560.2	6330	40059.3	5370
	42558.9	2391	42558.6	5230	42558.6	2440	42560.4	4770	42560.3	6350	40059.4	5390
	42559	2385	42558.7	5460	42558.7	2460	42560.5	4900	42560.4	6380	40059.5	5400
	42559.1	2379	42558.8	5690	42558.8	2490	42560.6	5040	42560.5	6410	40059.6	5410
	42559.2	2373	42558.9	5920	42558.9	2510	42560.7	5190	42560.6	6430	40059.7	5420
	42559.3	2367	42559	6150	42559	2530	42560.8	5330	42560.7	6460	40059.8	5430
	42559.4	2362	42559.1	6360	42559.1	2560	42560.9	5480	42560.8	6480	40059.9	5440
	42559.5	2356	42559.2	6560	42559.2	2580	42561	5630	42560.9	6510	40060	5450
	42559.6	2352	42559.3	6720	42559.3	2610	42561.1	5790	42561	6540	40060.1	5460
	42559.7	2347	42559.4	6860	42559.4	2640	42561.2	5940	42561.1	6560	40060.2	5470
	42559.8	2344	42559.5	6950	42559.5	2660	42561.3	6100	42561.2	6590	40060.3	5480
	42559.9	2340	42559.6	7000	42559.6	2690	42561.4	6260	42561.3	6620	40060.4	5480
	42560	2337	42559.7	7010	42559.7	2720	42561.5	6410	42561.4	6650	40060.5	5490
	42560.1	2335	42559.8	6980	42559.8	2750	42561.6	6570	42561.5	6670	40060.6	5500
	42560.2	2333	42559.9	6910	42559.9	2780	42561.7	6720	42561.6	6700	40060.7	5500
	42560.3	2332	42560	6810	42560	2800	42561.8	6880	42561.7	6720	40060.8	5510
	42560.4	2331	42560.1	6690	42560.1	2830	42561.9	7030	42561.8	6750	40060.9	5510
	42560.5	2331	42560.2	6550	42560.2	2860	42562	7170	42561.9	6780	40061	5520
	42560.6	2331	42560.3	6400	42560.3	2890	42562.1	7310	42562	6800	40061.1	5520
	42560.7	2332	42560.4	6250	42560.4	2920	42562.2	7450	42562.1	6820	40061.2	5530
	42560.8	2334	42560.5	6100	42560.5	2950	42562.3	7580	42562.2	6850	40061.3	5530
	42560.9	2336	42560.6	5950	42560.6	2980	42562.4	7710	42562.3	6870	40061.4	5530
	42561	2339	42560.7	5800	42560.7	3010	42562.5	7820	42562.4	6890	40061.5	5540
	42561.1	2343	42560.8	5660	42560.8	3030	42562.6	7930	42562.5	6910	40061.6	5540
	42561.2	2347	42560.9	5530	42560.9	3060	42562.7	8040	42562.6	6930	40061.7	5550
	42561.3	2352	42561	5410	42561	3090	42562.8	8130	42562.7	6950	40061.8	5550
	42561.4	2357	42561.1	5300	42561.1	3120	42562.9	8220	42562.8	6970	40061.9	5550
	42561.5	2364	42561.2	5200	42561.2	3140	42563	8300	42562.9	6980	40062	5560
	42561.6	2370	42561.3	5110	42561.3	3170	42563.1	8370	42563	7000	40062.1	5560
	42561.7	2378	42561.4	5030	42561.4	3200	42563.2	8440	42563.1	7010	40062.2	5560
	42561.8	2386	42561.5	4960	42561.5	3220	42563.3	8500	42563.2	7030	40062.3	5560
	42561.9	2395	42561.6	4900	42561.6	3250	42563.4	8550	42563.3	7040	40062.4	5570
	42562	2405	42561.7	4850	42561.7	3270	42563.5	8600	42563.4	7050	40062.5	5570
	42562.1	2416	42561.8	4810	42561.8	3300	42563.6	8640	42563.5	7060	40062.6	5570
	42562.2	2427	42561.9	4790	42561.9	3320	42563.7	8680	42563.6	7070	40062.7	5570
	42562.3	2439	42562	4770	42562	3340	42563.8	8710	42563.7	7080	40062.8	5570
	42562.4	2452	42562.1	4770	42562.1	3360	42563.9	8740	42563.8	7080	40062.9	5570
	42562.5	2465	42562.2	4780	42562.2	3380	42564	8770	42563.9	7090	40063	5570
	42562.6	2480	42562.3	4790	42562.3	3400	42564.1	8800	42564	7090	40063.1	5570
	42562.7	2495	42562.4	4820	42562.4	3420	42564.2	8820	42564.1	7090	40063.2	5570
	42562.8	2511	42562.5	4850	42562.5	3440	42564.3	8850	42564.2	7090	40063.3	5560
	42562.9	2528	42562.6	4890	42562.6	3460	42564.4	8870	42564.3	7090	40063.4	5560
	42563	2545	42562.7	4940	42562.7	3470	42564.5	8900	42564.4	7090	40063.5	5550
	42563.1	2564	42562.8	4990	42562.8	3490	42564.6	8920	42564.5	7080	40063.6	5550
	42563.2	2583	42562.9	5040	42562.9	3500	42564.7	8940	42564.6	7080	40063.7	5540
	42563.3	2603	42563	5090	42563	3510	42564.8	8970	42564.7	7070	40063.8	5530
	42563.4	2624	42563.1	5140	42563.1	3520	42564.9	8990	42564.8	7060	40063.9	5520
	42563.5	2646	42563.2	5190	42563.2	3530	42565	9010	42564.9	7050	40064	5510
	42563.6	2669	42563.3	5230	42563.3	3540	42565.1	9030	42565	7040	40064.1	5500
	42563.7	2692	42563.4	5270	42563.4	3550	42565.2	9050	42565.1	7020	40064.2	5490
	42563.8	2717	42563.5	5310	42563.5	3560	42565.3	9060	42565.2	7010	40064.3	5480
	42563.9	2742	42563.6	5340	42563.6	3560	42565.4	9070	42565.3	6990	40064.4	5460
	42564	2768	42563.7	5360	42563.7	3560	42565.5	9080	42565.4	6970	40064.5	5450
	42564.1	2795	42563.8	5380	42563.8	3570	42565.6	9080	42565.5	6950	40064.6	5430
	42564.2	2822	42563.9	5390	42563.9	3570	42565.7	9080	42565.6	6930	40064.7	5420
	42564.3	2850	42564	5390	42564	3570	42565.8	9070	42565.7	6910	40064.8	5400
	42564.4	2879	42564.1	5390	42564.1	3570	42565.9	9060	42565.8	6880	40064.9	5380
	42564.5	2908	42564.2	5380	42564.2	3570	42566	9050	42565.9	6860	40065	5360
	42564.6	2937	42564.3	5360	42564.3	3570	42566.1	9020	42566	6830	40065.1	5340
	42564.7	2968	42564.4	5340	42564.4	3560	42566.2	9000	42566.1	6800	40065.2	5320
	42564.8	2998	42564.5	5310	42564.5	3560	42566.3	8960	42566.2	6770	40065.3	5300
	42564.9	3029	42564.6	5280	42564.6	3550	42566.4	8930	42566.3	6740	40065.4	5280
	42565	3060	42564.7	5240	42564.7	3550	42566.5	8880	42566.4	6710	40065.5	5250
	42565.1	3091	42564.8	5200	42564.8	3540	42566.6	8840	42566.5	6670	40065.6	5230
	42565.2	3122	42564.9	5150	42564.9	3530	42566.7	8780	42566.6	6630	40065.7	5210
	42565.3	3153	42565	5100	42565	3530	42566.8	8730	42566.7	6600	40065.8	5180
	42565.4	3185	42565.1	5040	42565.1	3520	42566.9	8660	42566.8	6560	40065.9	5160
	42565.5	3216	42565.2	4980	42565.2	3510	42567	8600	42566.9	6520	40066	5140
	42565.6	3247	42565.3	4920	42565.3	3500	42567.1	8520	42567	6480	40066.1	5110
	42565.7	3277	42565.4	4850	42565.4	3490	42567.2	8450	42567.1	6430	40066.2	5090
	42565.8	3308	42565.5	4780	42565.5	3470	42567.3	8360	42567.2	6390	40066.3	5070
	42565.9	3338	42565.6	4710	42565.6	3460	42567.4	8270	42567.3	6340	40066.4	5040
	42566	3367	42565.7	4630	42565.7	3450	42567.5	8180	42567.4	6300	40066.5	5020
	42566.1	3397	42565.8	4550	42565.8	3440	42567.6	8080	42567.5	6250	40066.6	5000
	42566.2	3425	42565.9	4470	42565.9	3420	42567.7	7970	42567.6	6200	40066.7	4980
	42566.3	3454	42566	4390	42566	3410	42567.8	7860	42567.7	6160	40066.8	4950
	42566.4	3481	42566.1	4300	42566.1	3390	42567.9	7730	42567.8	6110	40066.9	4930
	42566.5	3508	42566.2	4220	42566.2	3380	42568	7610	42567.9	6060	40067	4910
	42566.6	3535	42566.3	4130	42566.3	3360	42568.1	7470	42568	6010	40067.1	4890
	42566.7	3560	42566.4	4050	42566.4	3350	42568.2	7340	42568.1	5960	40067.2	4880
	42566.8	3585	42566.5	3970	42566.5	3330	42568.3	7190	42568.2	5910	40067.3	4860
	42566.9	3610	42566.6	3890	42566.6	3320	42568.4	7050	42568.3	5860	40067.4	4840
	42567	3633	42566.7	3810	42566.7	3300	42568.5	6900	42568.4	5810	40067.5	4830
	42567.1	3655	42566.8	3730	42566.8	3280	42568.6	6750	42568.5	5760	40067.6	4810
	42567.2	3677	42566.9	3670	42566.9	3260	42568.7	6600	42568.6	5710	40067.7	4800
	42567.3	3698	42567	3600	42567	3240	42568.8	6450	42568.7	5660	40067.8	4790
	42567.4	3718	42567.1	3540	42567.1	3230	42568.9	6300	42568.8	5610	40067.9	4780
	42567.5	3736	42567.2	3490	42567.2	3210	42569	6150	42568.9	5570	40068	4770
	42567.6	3754	42567.3	3450	42567.3	3190	42569.1	6010	42569	5520	40068.1	4760
	42567.7	3771	42567.4	3410	42567.4	3170	42569.2	5870	42569.1	5470	40068.2	4760
	42567.8	3787	42567.5	3380	42567.5	3150	42569.3	5730	42569.2	5430	40068.3	4750
	42567.9	3802	42567.6	3360	42567.6	3130	42569.4	5590	42569.3	5380	40068.4	4750
	42568	3815	42567.7	3350	42567.7	3110	42569.5	5460	42569.4	5340	40068.5	4750
	42568.1	3828	42567.8	3340	42567.8	3090	42569.6	5330	42569.5	5300	40068.6	4750
	42568.2	3839	42567.9	3340	42567.9	3070	42569.7	5210	42569.6	5260	40068.7	4750
	42568.3	3850	42568	3330	42568	3050	42569.8	5090	42569.7	5220	40068.8	4750
	42568.4	3859	42568.1	3330	42568.1	3020	42569.9	4970	42569.8	5180	40068.9	4760
	42568.5	3867	42568.2	3320	42568.2	3000	42570	4850	42569.9	5140	40069	4760
	42568.6	3875	42568.3	3310	42568.3	2980	42570.1	4750	42570	5110	40069.1	4770
	42568.7	3881	42568.4	3290	42568.4	2960	42570.2	4640	42570.1	5070	40069.2	4770
	42568.8	3886	42568.5	3260	42568.5	2940	42570.3	4540	42570.2	5040	40069.3	4780
	42568.9	3890	42568.6	3230	42568.6	2920	42570.4	4440	42570.3	5000	40069.4	4790
	42569	3893	42568.7	3190	42568.7	2900	42570.5	4340	42570.4	4970	40069.5	4800
	42569.1	3895	42568.8	3150	42568.8	2870	42570.6	4250	42570.5	4940	40069.6	4810
	42569.2	3896	42568.9	3110	42568.9	2850	42570.7	4160	42570.6	4920	40069.7	4830
	42569.3	3897	42569	3070	42569	2830	42570.8	4080	42570.7	4890	40069.8	4840
	42569.4	3896	42569.1	3030	42569.1	2810	42570.9	4000	42570.8	4860	40069.9	4850
	42569.5	3894	42569.2	3010	42569.2	2790	42571	3920	42570.9	4840	40070	4860
	42569.6	3892	42569.3	2990	42569.3	2760	42571.1	3850	42571	4820	40070.1	4880
	42569.7	3889	42569.4	2990	42569.4	2740	42571.2	3780	42571.1	4800	40070.2	4890
	42569.8	3886	42569.5	2990	42569.5	2720	42571.3	3710	42571.2	4780	40070.3	4900
	42569.9	3881	42569.6	3010	42569.6	2700	42571.4	3650	42571.3	4760	40070.4	4910
	42570	3876	42569.7	3040	42569.7	2680	42571.5	3590	42571.4	4740	40070.5	4920
	42570.1	3870	42569.8	3080	42569.8	2650	42571.6	3540	42571.5	4730	40070.6	4940
	42570.2	3864	42569.9	3130	42569.9	2630	42571.7	3490	42571.6	4720	40070.7	4950
	42570.3	3857	42570	3180	42570	2610	42571.8	3450	42571.7	4700	40070.8	4950
	42570.4	3850	42570.1	3240	42570.1	2590	42571.9	3410	42571.8	4700	40070.9	4960
	42570.5	3842	42570.2	3310	42570.2	2570	42572	3380	42571.9	4690	40071	4970
	42570.6	3834	42570.3	3370	42570.3	2550	42572.1	3350	42572	4680	40071.1	4970
	42570.7	3826	42570.4	3440	42570.4	2530	42572.2	3330	42572.1	4680	40071.2	4980
	42570.8	3817	42570.5	3500	42570.5	2500	42572.3	3310	42572.2	4680	40071.3	4980
	42570.9	3808	42570.6	3560	42570.6	2480	42572.4	3290	42572.3	4680	40071.4	4980
	42571	3798	42570.7	3620	42570.7	2460	42572.5	3280	42572.4	4680	40071.5	4970
	42571.1	3788	42570.8	3670	42570.8	2450	42572.6	3280	42572.5	4680	40071.6	4970
	42571.2	3778	42570.9	3720	42570.9	2430	42572.7	3280	42572.6	4690	40071.7	4960
	42571.3	3768	42571	3770	42571	2410	42572.8	3290	42572.7	4690	40071.8	4950
	42571.4	3758	42571.1	3810	42571.1	2390	42572.9	3300	42572.8	4700	40071.9	4940
	42571.5	3747	42571.2	3850	42571.2	2370	42573	3310	42572.9	4710	40072	4930
	42571.6	3737	42571.3	3880	42571.3	2350	42573.1	3330	42573	4720	40072.1	4910
	42571.7	3726	42571.4	3920	42571.4	2340	42573.2	3360	42573.1	4740	40072.2	4900
	42571.8	3716	42571.5	3960	42571.5	2320	42573.3	3390	42573.2	4750	40072.3	4880
	42571.9	3705	42571.6	4000	42571.6	2310	42573.4	3430	42573.3	4770	40072.4	4860
	42572	3694	42571.7	4050	42571.7	2290	42573.5	3470	42573.4	4790	40072.5	4840
	42572.1	3684	42571.8	4100	42571.8	2280	42573.6	3510	42573.5	4810	40072.6	4810
	42572.2	3673	42571.9	4160	42571.9	2260	42573.7	3560	42573.6	4830	40072.7	4790
	42572.3	3663	42572	4230	42572	2250	42573.8	3620	42573.7	4850	40072.8	4760
	42572.4	3653	42572.1	4310	42572.1	2230	42573.9	3680	42573.8	4880	40072.9	4730
	42572.5	3643	42572.2	4400	42572.2	2220	42574	3740	42573.9	4910	40073	4700
	42572.6	3633	42572.3	4500	42572.3	2210	42574.1	3810	42574	4930	40073.1	4670
	42572.7	3623	42572.4	4610	42572.4	2200	42574.2	3890	42574.1	4960	40073.2	4640
	42572.8	3614	42572.5	4740	42572.5	2190	42574.3	3960	42574.2	4990	40073.3	4610
	42572.9	3604	42572.6	4870	42572.6	2180	42574.4	4040	42574.3	5020	40073.4	4570
	42573	3595	42572.7	5020	42572.7	2170	42574.5	4130	42574.4	5060	40073.5	4540
	42573.1	3586	42572.8	5180	42572.8	2160	42574.6	4210	42574.5	5090	40073.6	4510
	42573.2	3577	42572.9	5350	42572.9	2150	42574.7	4300	42574.6	5130	40073.7	4470
	42573.3	3569	42573	5530	42573	2140	42574.8	4390	42574.7	5160	40073.8	4440
	42573.4	3560	42573.1	5720	42573.1	2130	42574.9	4470	42574.8	5200	40073.9	4400
	42573.5	3552	42573.2	5910	42573.2	2120	42575	4560	42574.9	5230	40074	4370
	42573.6	3544	42573.3	6100	42573.3	2120	42575.1	4650	42575	5270	40074.1	4330
	42573.7	3536	42573.4	6290	42573.4	2110	42575.2	4730	42575.1	5310	40074.2	4300
	42573.8	3528	42573.5	6480	42573.5	2100	42575.3	4800	42575.2	5350	40074.3	4260
	42573.9	3520	42573.6	6650	42573.6	2100	42575.4	4880	42575.3	5390	40074.4	4230
	42574	3512	42573.7	6820	42573.7	2090	42575.5	4940	42575.4	5430	40074.5	4200
	42574.1	3504	42573.8	6960	42573.8	2090	42575.6	5000	42575.5	5470	40074.6	4160
	42574.2	3497	42573.9	7090	42573.9	2080	42575.7	5050	42575.6	5510	40074.7	4130
	42574.3	3489	42574	7190	42574	2080	42575.8	5090	42575.7	5540	40074.8	4100
	42574.4	3482	42574.1	7260	42574.1	2080	42575.9	5130	42575.8	5580	40074.9	4070
	42574.5	3475	42574.2	7290	42574.2	2070	42576	5150	42575.9	5620	40075	4040
	42574.6	3467	42574.3	7300	42574.3	2070	42576.1	5160	42576	5660	40075.1	4000
	42574.7	3460	42574.4	7270	42574.4	2070	42576.2	5170	42576.1	5700	40075.2	3980
	42574.8	3453	42574.5	7200	42574.5	2060	42576.3	5170	42576.2	5740	40075.3	3950
	42574.9	3445	42574.6	7100	42574.6	2060	42576.4	5160	42576.3	5780	40075.4	3920
	42575	3438	42574.7	6970	42574.7	2060	42576.5	5150	42576.4	5820	40075.5	3890
	42575.1	3431	42574.8	6810	42574.8	2060	42576.6	5130	42576.5	5850	40075.6	3870
	42575.2	3423	42574.9	6620	42574.9	2060	42576.7	5110	42576.6	5890	40075.7	3840
	42575.3	3416	42575	6410	42575	2050	42576.8	5090	42576.7	5920	40075.8	3810
	42575.4	3408	42575.1	6180	42575.1	2050	42576.9	5060	42576.8	5950	40075.9	3790
	42575.5	3400	42575.2	5940	42575.2	2050	42577	5040	42576.9	5980	40076	3770
	42575.6	3392	42575.3	5690	42575.3	2050	42577.1	5010	42577	6010	40076.1	3750
	42575.7	3384	42575.4	5440	42575.4	2050	42577.2	4990	42577.1	6040	40076.2	3730
	42575.8	3375	42575.5	5180	42575.5	2050	42577.3	4970	42577.2	6070	40076.3	3710
	42575.9	3366	42575.6	4930	42575.6	2050	42577.4	4950	42577.3	6090	40076.4	3690
	42576	3357	42575.7	4690	42575.7	2050	42577.5	4930	42577.4	6120	40076.5	3670
	42576.1	3347	42575.8	4460	42575.8	2050	42577.6	4920	42577.5	6140	40076.6	3650
	42576.2	3337	42575.9	4250	42575.9	2050	42577.7	4910	42577.6	6160	40076.7	3640
	42576.3	3327	42576	4050	42576	2050	42577.8	4910	42577.7	6180	40076.8	3620
	42576.4	3316	42576.1	3870	42576.1	2050	42577.9	4900	42577.8	6190	40076.9	3610
	42576.5	3305	42576.2	3720	42576.2	2060	42578	4910	42577.9	6200	40077	3590
	42576.6	3293	42576.3	3580	42576.3	2060	42578.1	4910	42578	6220	40077.1	3580
	42576.7	3281	42576.4	3470	42576.4	2060	42578.2	4920	42578.1	6230	40077.2	3570
	42576.8	3268	42576.5	3380	42576.5	2060	42578.3	4940	42578.2	6240	40077.3	3560
	42576.9	3255	42576.6	3320	42576.6	2060	42578.4	4950	42578.3	6240	40077.4	3550
	42577	3242	42576.7	3270	42576.7	2070	42578.5	4970	42578.4	6250	40077.5	3550
	42577.1	3228	42576.8	3250	42576.8	2070	42578.6	5000	42578.5	6250	40077.6	3540
	42577.2	3214	42576.9	3250	42576.9	2070	42578.7	5020	42578.6	6250	40077.7	3540
	42577.3	3200	42577	3260	42577	2080	42578.8	5050	42578.7	6260	40077.8	3530
	42577.4	3185	42577.1	3290	42577.1	2080	42578.9	5080	42578.8	6260	40077.9	3530
	42577.5	3170	42577.2	3330	42577.2	2090	42579	5120	42578.9	6260	40078	3530
	42577.6	3155	42577.3	3370	42577.3	2090	42579.1	5150	42579	6250	40078.1	3530
	42577.7	3140	42577.4	3410	42577.4	2090	42579.2	5190	42579.1	6250	40078.2	3540
	42577.8	3124	42577.5	3450	42577.5	2100	42579.3	5220	42579.2	6250	40078.3	3540
	42577.9	3109	42577.6	3480	42577.6	2110	42579.4	5260	42579.3	6240	40078.4	3540
	42578	3093	42577.7	3500	42577.7	2110	42579.5	5310	42579.4	6240	40078.5	3550
	42578.1	3078	42577.8	3520	42577.8	2120	42579.6	5350	42579.5	6240	40078.6	3560
	42578.2	3062	42577.9	3530	42577.9	2130	42579.7	5400	42579.6	6230	40078.7	3570
	42578.3	3047	42578	3530	42578	2130	42579.8	5440	42579.7	6230	40078.8	3580
	42578.4	3031	42578.1	3520	42578.1	2140	42579.9	5490	42579.8	6220	40078.9	3590
	42578.5	3016	42578.2	3510	42578.2	2150	42580	5540	42579.9	6220	40079	3600
	42578.6	3001	42578.3	3500	42578.3	2160	42580.1	5590	42580	6220	40079.1	3610
	42578.7	2987	42578.4	3500	42578.4	2170	42580.2	5640	42580.1	6220	40079.2	3630
	42578.8	2973	42578.5	3490	42578.5	2180	42580.3	5690	42580.2	6210	40079.3	3640
	42578.9	2959	42578.6	3490	42578.6	2190	42580.4	5740	42580.3	6210	40079.4	3660
	42579	2945	42578.7	3490	42578.7	2200	42580.5	5790	42580.4	6210	40079.5	3680
	42579.1	2932	42578.8	3500	42578.8	2210	42580.6	5830	42580.5	6210	40079.6	3690
	42579.2	2920	42578.9	3520	42578.9	2220	42580.7	5880	42580.6	6210	40079.7	3710
	42579.3	2908	42579	3540	42579	2240	42580.8	5930	42580.7	6210	40079.8	3730
	42579.4	2897	42579.1	3570	42579.1	2250	42580.9	5970	42580.8	6220	40079.9	3750
	42579.5	2886	42579.2	3600	42579.2	2260	42581	6010	42580.9	6220	40080	3780
	42579.6	2876	42579.3	3630	42579.3	2280	42581.1	6050	42581	6230	40080.1	3800
	42579.7	2867	42579.4	3670	42579.4	2290	42581.2	6080	42581.1	6230	40080.2	3820
	42579.8	2858	42579.5	3720	42579.5	2310	42581.3	6110	42581.2	6240	40080.3	3850
	42579.9	2850	42579.6	3760	42579.6	2320	42581.4	6140	42581.3	6250	40080.4	3880
	42580	2843	42579.7	3820	42579.7	2340	42581.5	6170	42581.4	6260	40080.5	3900
	42580.1	2837	42579.8	3870	42579.8	2350	42581.6	6190	42581.5	6270	40080.6	3930
	42580.2	2831	42579.9	3940	42579.9	2370	42581.7	6210	42581.6	6290	40080.7	3960
	42580.3	2827	42580	4000	42580	2390	42581.8	6230	42581.7	6300	40080.8	3990
	42580.4	2822	42580.1	4070	42580.1	2410	42581.9	6240	42581.8	6320	40080.9	4010
	42580.5	2819	42580.2	4150	42580.2	2420	42582	6250	42581.9	6330	40081	4040
	42580.6	2816	42580.3	4220	42580.3	2440	42582.1	6260	42582	6350	40081.1	4070
	42580.7	2814	42580.4	4300	42580.4	2460	42582.2	6260	42582.1	6370	40081.2	4110
	42580.8	2812	42580.5	4380	42580.5	2480	42582.3	6260	42582.2	6390	40081.3	4140
	42580.9	2811	42580.6	4460	42580.6	2500	42582.4	6260	42582.3	6410	40081.4	4170
	42581	2811	42580.7	4550	42580.7	2520	42582.5	6250	42582.4	6430	40081.5	4200
	42581.1	2811	42580.8	4630	42580.8	2540	42582.6	6240	42582.5	6450	40081.6	4230
	42581.2	2812	42580.9	4700	42580.9	2560	42582.7	6230	42582.6	6470	40081.7	4270
	42581.3	2813	42581	4780	42581	2580	42582.8	6220	42582.7	6500	40081.8	4300
	42581.4	2815	42581.1	4850	42581.1	2600	42582.9	6210	42582.8	6520	40081.9	4330
	42581.5	2818	42581.2	4910	42581.2	2620	42583	6190	42582.9	6540	40082	4370
	42581.6	2820	42581.3	4980	42581.3	2640	42583.1	6170	42583	6560	40082.1	4400
	42581.7	2824	42581.4	5030	42581.4	2660	42583.2	6140	42583.1	6590	40082.2	4440
	42581.8	2827	42581.5	5080	42581.5	2680	42583.3	6120	42583.2	6610	40082.3	4470
	42581.9	2832	42581.6	5120	42581.6	2710	42583.4	6090	42583.3	6630	40082.4	4510
	42582	2836	42581.7	5160	42581.7	2730	42583.5	6060	42583.4	6660	40082.5	4540
	42582.1	2842	42581.8	5190	42581.8	2740	42583.6	6030	42583.5	6680	40082.6	4580
	42582.2	2847	42581.9	5220	42581.9	2760	42583.7	6000	42583.6	6700	40082.7	4620
	42582.3	2853	42582	5230	42582	2780	42583.8	5970	42583.7	6720	40082.8	4650
	42582.4	2860	42582.1	5250	42582.1	2800	42583.9	5940	42583.8	6740	40082.9	4690
	42582.5	2867	42582.2	5250	42582.2	2820	42584	5900	42583.9	6770	40083	4720
	42582.6	2875	42582.3	5250	42582.3	2840	42584.1	5870	42584	6790	40083.1	4760
	42582.7	2883	42582.4	5240	42582.4	2850	42584.2	5830	42584.1	6810	40083.2	4800
	42582.8	2891	42582.5	5230	42582.5	2870	42584.3	5800	42584.2	6830	40083.3	4830
	42582.9	2900	42582.6	5210	42582.6	2880	42584.4	5760	42584.3	6840	40083.4	4870
	42583	2910	42582.7	5180	42582.7	2900	42584.5	5730	42584.4	6860	40083.5	4900
	42583.1	2920	42582.8	5160	42582.8	2910	42584.6	5690	42584.5	6880	40083.6	4940
	42583.2	2930	42582.9	5120	42582.9	2930	42584.7	5660	42584.6	6900	40083.7	4970
	42583.3	2941	42583	5090	42583	2940	42584.8	5630	42584.7	6910	40083.8	5010
	42583.4	2952	42583.1	5050	42583.1	2950	42584.9	5590	42584.8	6930	40083.9	5040
	42583.5	2964	42583.2	5010	42583.2	2960	42585	5560	42584.9	6940	40084	5070
	42583.6	2977	42583.3	4970	42583.3	2970	42585.1	5540	42585	6950	40084.1	5100
	42583.7	2989	42583.4	4930	42583.4	2980	42585.2	5510	42585.1	6970	40084.2	5130
	42583.8	3003	42583.5	4890	42583.5	2990	42585.3	5480	42585.2	6980	40084.3	5160
	42583.9	3017	42583.6	4850	42583.6	3000	42585.4	5460	42585.3	6990	40084.4	5190
	42584	3031	42583.7	4810	42583.7	3010	42585.5	5440	42585.4	7000	40084.5	5220
	42584.1	3046	42583.8	4770	42583.8	3020	42585.6	5410	42585.5	7010	40084.6	5250
	42584.2	3061	42583.9	4740	42583.9	3020	42585.7	5390	42585.6	7010	40084.7	5270
	42584.3	3077	42584	4710	42584	3030	42585.8	5370	42585.7	7020	40084.8	5300
	42584.4	3093	42584.1	4680	42584.1	3040	42585.9	5350	42585.8	7030	40084.9	5320
	42584.5	3110	42584.2	4650	42584.2	3040	42586	5340	42585.9	7030	40085	5340
	42584.6	3127	42584.3	4620	42584.3	3050	42586.1	5320	42586	7040	40085.1	5370
	42584.7	3144	42584.4	4590	42584.4	3050	42586.2	5300	42586.1	7040	40085.2	5390
	42584.8	3162	42584.5	4560	42584.5	3060	42586.3	5290	42586.2	7050	40085.3	5400
	42584.9	3180	42584.6	4530	42584.6	3060	42586.4	5280	42586.3	7050	40085.4	5420
	42585	3199	42584.7	4500	42584.7	3060	42586.5	5270	42586.4	7050	40085.5	5440
	42585.1	3218	42584.8	4470	42584.8	3070	42586.6	5260	42586.5	7050	40085.6	5450
	42585.2	3237	42584.9	4430	42584.9	3070	42586.7	5250	42586.6	7050	40085.7	5460
	42585.3	3257	42585	4380	42585	3070	42586.8	5240	42586.7	7050	40085.8	5480
	42585.4	3277	42585.1	4340	42585.1	3070	42586.9	5230	42586.8	7050	40085.9	5490
	42585.5	3297	42585.2	4280	42585.2	3070	42587	5230	42586.9	7050	40086	5500
	42585.6	3318	42585.3	4220	42585.3	3070	42587.1	5230	42587	7050	40086.1	5510
	42585.7	3338	42585.4	4150	42585.4	3080	42587.2	5230	42587.1	7050	40086.2	5510
	42585.8	3359	42585.5	4090	42585.5	3080	42587.3	5240	42587.2	7050	40086.3	5520
	42585.9	3380	42585.6	4010	42585.6	3080	42587.4	5240	42587.3	7050	40086.4	5520
	42586	3400	42585.7	3940	42585.7	3080	42587.5	5250	42587.4	7050	40086.5	5530
	42586.1	3421	42585.8	3870	42585.8	3080	42587.6	5270	42587.5	7040	40086.6	5530
	42586.2	3442	42585.9	3810	42585.9	3080	42587.7	5280	42587.6	7040	40086.7	5530
	42586.3	3463	42586	3740	42586	3080	42587.8	5300	42587.7	7040	40086.8	5530
	42586.4	3484	42586.1	3690	42586.1	3070	42587.9	5320	42587.8	7040	40086.9	5530
	42586.5	3504	42586.2	3650	42586.2	3070	42588	5350	42587.9	7040	40087	5530
	42586.6	3525	42586.3	3610	42586.3	3070	42588.1	5380	42588	7030	40087.1	5520
	42586.7	3545	42586.4	3590	42586.4	3070	42588.2	5410	42588.1	7030	40087.2	5520
	42586.8	3565	42586.5	3570	42586.5	3070	42588.3	5450	42588.2	7030	40087.3	5510
	42586.9	3585	42586.6	3570	42586.6	3070	42588.4	5490	42588.3	7030	40087.4	5500
	42587	3604	42586.7	3570	42586.7	3070	42588.5	5540	42588.4	7030	40087.5	5490
	42587.1	3623	42586.8	3580	42586.8	3060	42588.6	5590	42588.5	7020	40087.6	5480
	42587.2	3642	42586.9	3590	42586.9	3060	42588.7	5640	42588.6	7020	40087.7	5470
	42587.3	3660	42587	3600	42587	3060	42588.8	5700	42588.7	7020	40087.8	5460
	42587.4	3678	42587.1	3610	42587.1	3060	42588.9	5760	42588.8	7020	40087.9	5450
	42587.5	3695	42587.2	3620	42587.2	3050	42589	5830	42588.9	7010	40088	5430
	42587.6	3712	42587.3	3610	42587.3	3050	42589.1	5900	42589	7010	40088.1	5420
	42587.7	3729	42587.4	3600	42587.4	3050	42589.2	5970	42589.1	7010	40088.2	5400
	42587.8	3745	42587.5	3590	42587.5	3050	42589.3	6050	42589.2	7000	40088.3	5390
	42587.9	3760	42587.6	3560	42587.6	3040	42589.4	6130	42589.3	7000	40088.4	5370
	42588	3775	42587.7	3520	42587.7	3040	42589.5	6220	42589.4	7000	40088.5	5350
	42588.1	3789	42587.8	3480	42587.8	3040	42589.6	6310	42589.5	6990	40088.6	5330
	42588.2	3803	42587.9	3440	42587.9	3030	42589.7	6410	42589.6	6990	40088.7	5310
	42588.3	3816	42588	3390	42588	3030	42589.8	6500	42589.7	6980	40088.8	5290
	42588.4	3829	42588.1	3350	42588.1	3030	42589.9	6600	42589.8	6980	40088.9	5270
	42588.5	3841	42588.2	3300	42588.2	3020	42590	6700	42589.9	6970	40089	5250
	42588.6	3852	42588.3	3260	42588.3	3020	42590.1	6810	42590	6960	40089.1	5230
	42588.7	3863	42588.4	3220	42588.4	3020	42590.2	6910	42590.1	6960	40089.2	5200
	42588.8	3873	42588.5	3190	42588.5	3010	42590.3	7020	42590.2	6950	40089.3	5180
	42588.9	3882	42588.6	3170	42588.6	3010	42590.4	7120	42590.3	6940	40089.4	5160
	42589	3891	42588.7	3150	42588.7	3010	42590.5	7230	42590.4	6930	40089.5	5140
	42589.1	3899	42588.8	3150	42588.8	3000	42590.6	7330	42590.5	6910	40089.6	5110
	42589.2	3906	42588.9	3150	42588.9	3000	42590.7	7430	42590.6	6900	40089.7	5090
	42589.3	3912	42589	3160	42589	3000	42590.8	7530	42590.7	6890	40089.8	5070
	42589.4	3918	42589.1	3170	42589.1	2990	42590.9	7630	42590.8	6870	40089.9	5040
	42589.5	3923	42589.2	3200	42589.2	2990	42591	7730	42590.9	6860	40090	5020
	42589.6	3927	42589.3	3240	42589.3	2990	42591.1	7820	42591	6840	40090.1	5000
	42589.7	3931	42589.4	3280	42589.4	2980	42591.2	7910	42591.1	6820	40090.2	4970
	42589.8	3933	42589.5	3330	42589.5	2980	42591.3	8000	42591.2	6800	40090.3	4950
	42589.9	3935	42589.6	3400	42589.6	2980	42591.4	8090	42591.3	6780	40090.4	4930
	42590	3936	42589.7	3470	42589.7	2980	42591.5	8160	42591.4	6760	40090.5	4910
	42590.1	3936	42589.8	3550	42589.8	2970	42591.6	8240	42591.5	6730	40090.6	4890
	42590.2	3935	42589.9	3640	42589.9	2970	42591.7	8310	42591.6	6710	40090.7	4870
	42590.3	3934	42590	3730	42590	2970	42591.8	8380	42591.7	6680	40090.8	4850
	42590.4	3932	42590.1	3830	42590.1	2960	42591.9	8440	42591.8	6650	40090.9	4830
	42590.5	3929	42590.2	3940	42590.2	2960	42592	8490	42591.9	6620	40091	4810
	42590.6	3925	42590.3	4050	42590.3	2960	42592.1	8540	42592	6590	40091.1	4790
	42590.7	3921	42590.4	4160	42590.4	2960	42592.2	8590	42592.1	6560	40091.2	4770
	42590.8	3916	42590.5	4280	42590.5	2950	42592.3	8630	42592.2	6530	40091.3	4750
	42590.9	3910	42590.6	4390	42590.6	2950	42592.4	8670	42592.3	6500	40091.4	4730
	42591	3904	42590.7	4500	42590.7	2950	42592.5	8700	42592.4	6460	40091.5	4720
	42591.1	3896	42590.8	4610	42590.8	2950	42592.6	8730	42592.5	6430	40091.6	4700
	42591.2	3889	42590.9	4720	42590.9	2940	42592.7	8760	42592.6	6390	40091.7	4680
	42591.3	3880	42591	4830	42591	2940	42592.8	8780	42592.7	6360	40091.8	4670
	42591.4	3871	42591.1	4930	42591.1	2940	42592.9	8810	42592.8	6320	40091.9	4650
	42591.5	3861	42591.2	5040	42591.2	2940	42593	8830	42592.9	6280	40092	4640
	42591.6	3851	42591.3	5150	42591.3	2930	42593.1	8850	42593	6250	40092.1	4620
	42591.7	3840	42591.4	5270	42591.4	2930	42593.2	8870	42593.1	6210	40092.2	4610
	42591.8	3829	42591.5	5390	42591.5	2930	42593.3	8890	42593.2	6170	40092.3	4600
	42591.9	3817	42591.6	5510	42591.6	2920	42593.4	8910	42593.3	6140	40092.4	4590
	42592	3804	42591.7	5640	42591.7	2920	42593.5	8930	42593.4	6100	40092.5	4570
	42592.1	3791	42591.8	5780	42591.8	2920	42593.6	8940	42593.5	6060	40092.6	4560
	42592.2	3777	42591.9	5910	42591.9	2910	42593.7	8950	42593.6	6030	40092.7	4550
	42592.3	3763	42592	6050	42592	2910	42593.8	8960	42593.7	5990	40092.8	4540
	42592.4	3748	42592.1	6190	42592.1	2910	42593.9	8970	42593.8	5960	40092.9	4530
	42592.5	3733	42592.2	6320	42592.2	2900	42594	8970	42593.9	5920	40093	4520
	42592.6	3717	42592.3	6450	42592.3	2900	42594.1	8960	42594	5890	40093.1	4520
	42592.7	3700	42592.4	6570	42592.4	2890	42594.2	8950	42594.1	5850	40093.2	4510
	42592.8	3684	42592.5	6680	42592.5	2890	42594.3	8930	42594.2	5820	40093.3	4500
	42592.9	3667	42592.6	6780	42592.6	2880	42594.4	8910	42594.3	5780	40093.4	4490
	42593	3649	42592.7	6860	42592.7	2870	42594.5	8880	42594.4	5750	40093.5	4480
	42593.1	3631	42592.8	6930	42592.8	2870	42594.6	8840	42594.5	5720	40093.6	4480
	42593.2	3613	42592.9	6990	42592.9	2860	42594.7	8790	42594.6	5680	40093.7	4470
	42593.3	3594	42593	7020	42593	2850	42594.8	8730	42594.7	5650	40093.8	4460
	42593.4	3576	42593.1	7030	42593.1	2840	42594.9	8660	42594.8	5620	40093.9	4460
	42593.5	3556	42593.2	7030	42593.2	2830	42595	8580	42594.9	5590	40094	4450
	42593.6	3537	42593.3	7010	42593.3	2820	42595.1	8490	42595	5550	40094.1	4450
	42593.7	3517	42593.4	6970	42593.4	2810	42595.2	8390	42595.1	5520	40094.2	4440
	42593.8	3497	42593.5	6910	42593.5	2790	42595.3	8270	42595.2	5490	40094.3	4440
	42593.9	3477	42593.6	6840	42593.6	2780	42595.4	8150	42595.3	5460	40094.4	4440
	42594	3457	42593.7	6760	42593.7	2770	42595.5	8020	42595.4	5430	40094.5	4430
	42594.1	3436	42593.8	6660	42593.8	2750	42595.6	7890	42595.5	5400	40094.6	4430
	42594.2	3416	42593.9	6560	42593.9	2740	42595.7	7740	42595.6	5370	40094.7	4430
	42594.3	3395	42594	6450	42594	2720	42595.8	7590	42595.7	5340	40094.8	4430
	42594.4	3374	42594.1	6340	42594.1	2700	42595.9	7440	42595.8	5310	40094.9	4430
	42594.5	3353	42594.2	6230	42594.2	2690	42596	7280	42595.9	5290	40095	4430
	42594.6	3332	42594.3	6110	42594.3	2670	42596.1	7120	42596	5260	40095.1	4430
	42594.7	3311	42594.4	6000	42594.4	2650	42596.2	6960	42596.1	5230	40095.2	4430
	42594.8	3290	42594.5	5890	42594.5	2630	42596.3	6790	42596.2	5200	40095.3	4430
	42594.9	3269	42594.6	5770	42594.6	2610	42596.4	6640	42596.3	5170	40095.4	4440
	42595	3248	42594.7	5660	42594.7	2590	42596.5	6480	42596.4	5150	40095.5	4440
	42595.1	3227	42594.8	5560	42594.8	2570	42596.6	6330	42596.5	5120	40095.6	4450
	42595.2	3206	42594.9	5450	42594.9	2550	42596.7	6180	42596.6	5100	40095.7	4450
	42595.3	3185	42595	5350	42595	2530	42596.8	6030	42596.7	5070	40095.8	4460
	42595.4	3164	42595.1	5250	42595.1	2510	42596.9	5900	42596.8	5040	40095.9	4470
	42595.5	3144	42595.2	5150	42595.2	2490	42597	5760	42596.9	5020	40096	4480
	42595.6	3124	42595.3	5060	42595.3	2470	42597.1	5640	42597	5000	40096.1	4490
	42595.7	3103	42595.4	4970	42595.4	2440	42597.2	5520	42597.1	4970	40096.2	4500
	42595.8	3084	42595.5	4880	42595.5	2420	42597.3	5410	42597.2	4950	40096.3	4520
	42595.9	3064	42595.6	4790	42595.6	2400	42597.4	5310	42597.3	4930	40096.4	4530
	42596	3045	42595.7	4700	42595.7	2380	42597.5	5210	42597.4	4910	40096.5	4550
	42596.1	3025	42595.8	4620	42595.8	2350	42597.6	5120	42597.5	4890	40096.6	4560
	42596.2	3006	42595.9	4540	42595.9	2330	42597.7	5040	42597.6	4870	40096.7	4580
	42596.3	2988	42596	4460	42596	2310	42597.8	4960	42597.7	4850	40096.8	4600
	42596.4	2970	42596.1	4390	42596.1	2290	42597.9	4890	42597.8	4830	40096.9	4620
	42596.5	2952	42596.2	4320	42596.2	2270	42598	4830	42597.9	4820	40097	4650
	42596.6	2934	42596.3	4250	42596.3	2240	42598.1	4770	42598	4800	40097.1	4670
	42596.7	2917	42596.4	4190	42596.4	2220	42598.2	4720	42598.1	4790	40097.2	4690
	42596.8	2900	42596.5	4130	42596.5	2200	42598.3	4680	42598.2	4780	40097.3	4720
	42596.9	2883	42596.6	4070	42596.6	2180	42598.4	4640	42598.3	4770	40097.4	4750
	42597	2867	42596.7	4000	42596.7	2160	42598.5	4600	42598.4	4760	40097.5	4780
	42597.1	2851	42596.8	3940	42596.8	2140	42598.6	4580	42598.5	4750	40097.6	4800
	42597.2	2836	42596.9	3880	42596.9	2120	42598.7	4550	42598.6	4740	40097.7	4840
	42597.3	2821	42597	3820	42597	2100	42598.8	4530	42598.7	4740	40097.8	4870
	42597.4	2806	42597.1	3750	42597.1	2080	42598.9	4520	42598.8	4740	40097.9	4900
	42597.5	2792	42597.2	3690	42597.2	2070	42599	4500	42598.9	4730	40098	4930
	42597.6	2778	42597.3	3630	42597.3	2050	42599.1	4490	42599	4730	40098.1	4960
	42597.7	2765	42597.4	3570	42597.4	2030	42599.2	4490	42599.1	4740	40098.2	5000
	42597.8	2752	42597.5	3510	42597.5	2010	42599.3	4480	42599.2	4740	40098.3	5030
	42597.9	2739	42597.6	3460	42597.6	2000	42599.4	4480	42599.3	4740	40098.4	5070
	42598	2727	42597.7	3410	42597.7	1980	42599.5	4480	42599.4	4750	40098.5	5110
	42598.1	2715	42597.8	3360	42597.8	1960	42599.6	4490	42599.5	4750	40098.6	5140
	42598.2	2704	42597.9	3320	42597.9	1950	42599.7	4490	42599.6	4760	40098.7	5180
	42598.3	2693	42598	3280	42598	1930	42599.8	4500	42599.7	4770	40098.8	5210
	42598.4	2683	42598.1	3240	42598.1	1920	42599.9	4500	42599.8	4780	40098.9	5250
	42598.5	2672	42598.2	3200	42598.2	1910	42600	4510	42599.9	4800	40099	5290
	42598.6	2663	42598.3	3160	42598.3	1890	42600.1	4520	42600	4810	40099.1	5320
	42598.7	2654	42598.4	3130	42598.4	1880	42600.2	4530	42600.1	4820	40099.2	5360
	42598.8	2645	42598.5	3090	42598.5	1870	42600.3	4540	42600.2	4840	40099.3	5400
	42598.9	2637	42598.6	3060	42598.6	1860	42600.4	4550	42600.3	4860	40099.4	5430
	42599	2629	42598.7	3030	42598.7	1850	42600.5	4560	42600.4	4880	40099.5	5470
	42599.1	2622	42598.8	3000	42598.8	1830	42600.6	4570	42600.5	4900	40099.6	5500
	42599.2	2616	42598.9	2970	42598.9	1820	42600.7	4580	42600.6	4920	40099.7	5540
	42599.3	2609	42599	2940	42599	1810	42600.8	4590	42600.7	4940	40099.8	5570
	42599.4	2604	42599.1	2920	42599.1	1800	42600.9	4600	42600.8	4960	40099.9	5610
	42599.5	2599	42599.2	2900	42599.2	1800	42601	4610	42600.9	4990	40100	5640
	42599.6	2595	42599.3	2880	42599.3	1790	42601.1	4620	42601	5010	40100.1	5670
	42599.7	2591	42599.4	2860	42599.4	1780	42601.2	4620	42601.1	5040	40100.2	5700
	42599.8	2588	42599.5	2840	42599.5	1770	42601.3	4640	42601.2	5070	40100.3	5730
	42599.9	2586	42599.6	2830	42599.6	1760	42601.4	4650	42601.3	5100	40100.4	5770
	42600	2584	42599.7	2810	42599.7	1760	42601.5	4660	42601.4	5130	40100.5	5790
	42600.1	2583	42599.8	2800	42599.8	1750	42601.6	4670	42601.5	5160	40100.6	5820
	42600.2	2583	42599.9	2780	42599.9	1740	42601.7	4690	42601.6	5190	40100.7	5850
	42600.3	2584	42600	2760	42600	1740	42601.8	4700	42601.7	5220	40100.8	5880
	42600.4	2585	42600.1	2740	42600.1	1730	42601.9	4720	42601.8	5260	40100.9	5900
	42600.5	2587	42600.2	2720	42600.2	1730	42602	4740	42601.9	5290	40101	5930
	42600.6	2590	42600.3	2700	42600.3	1730	42602.1	4750	42602	5330	40101.1	5950
	42600.7	2594	42600.4	2680	42600.4	1720	42602.2	4770	42602.1	5370	40101.2	5970
	42600.8	2599	42600.5	2660	42600.5	1720	42602.3	4790	42602.2	5410	40101.3	6000
	42600.9	2605	42600.6	2650	42600.6	1720	42602.4	4820	42602.3	5450	40101.4	6020
	42601	2612	42600.7	2650	42600.7	1710	42602.5	4840	42602.4	5490	40101.5	6030
	42601.1	2620	42600.8	2650	42600.8	1710	42602.6	4860	42602.5	5530	40101.6	6050
	42601.2	2629	42600.9	2670	42600.9	1710	42602.7	4880	42602.6	5580	40101.7	6070
	42601.3	2639	42601	2710	42601	1710	42602.8	4900	42602.7	5620	40101.8	6080
	42601.4	2650	42601.1	2760	42601.1	1710	42602.9	4920	42602.8	5670	40101.9	6100
	42601.5	2661	42601.2	2820	42601.2	1710	42603	4940	42602.9	5720	40102	6110
	42601.6	2674	42601.3	2910	42601.3	1710	42603.1	4960	42603	5770	40102.1	6120
	42601.7	2688	42601.4	3010	42601.4	1720	42603.2	4980	42603.1	5820	40102.2	6140
	42601.8	2703	42601.5	3130	42601.5	1720	42603.3	5000	42603.2	5870	40102.3	6150
	42601.9	2719	42601.6	3270	42601.6	1720	42603.4	5010	42603.3	5930	40102.4	6150
	42602	2735	42601.7	3410	42601.7	1720	42603.5	5030	42603.4	5980	40102.5	6160
	42602.1	2753	42601.8	3560	42601.8	1730	42603.6	5050	42603.5	6040	40102.6	6170
	42602.2	2771	42601.9	3710	42601.9	1730	42603.7	5060	42603.6	6100	40102.7	6180
	42602.3	2791	42602	3850	42602	1740	42603.8	5070	42603.7	6160	40102.8	6180
	42602.4	2811	42602.1	3970	42602.1	1740	42603.9	5090	42603.8	6220	40102.9	6190
	42602.5	2832	42602.2	4080	42602.2	1750	42604	5100	42603.9	6290	40103	6190
	42602.6	2853	42602.3	4160	42602.3	1760	42604.1	5110	42604	6360	40103.1	6200
	42602.7	2876	42602.4	4200	42602.4	1760	42604.2	5110	42604.1	6420	40103.2	6200
	42602.8	2899	42602.5	4220	42602.5	1770	42604.3	5120	42604.2	6490	40103.3	6200
	42602.9	2923	42602.6	4210	42602.6	1780	42604.4	5130	42604.3	6560	40103.4	6210
	42603	2947	42602.7	4160	42602.7	1790	42604.5	5130	42604.4	6640	40103.5	6210
	42603.1	2972	42602.8	4090	42602.8	1800	42604.6	5130	42604.5	6710	40103.6	6210
	42603.2	2997	42602.9	4000	42602.9	1810	42604.7	5130	42604.6	6790	40103.7	6210
	42603.3	3023	42603	3890	42603	1820	42604.8	5130	42604.7	6860	40103.8	6220
	42603.4	3049	42603.1	3770	42603.1	1830	42604.9	5130	42604.8	6940	40103.9	6220
	42603.5	3076	42603.2	3640	42603.2	1840	42605	5120	42604.9	7020	40104	6220
	42603.6	3102	42603.3	3520	42603.3	1850	42605.1	5110	42605	7100	40104.1	6220
	42603.7	3129	42603.4	3390	42603.4	1870	42605.2	5090	42605.1	7180	40104.2	6220
	42603.8	3155	42603.5	3280	42603.5	1880	42605.3	5080	42605.2	7260	40104.3	6230
	42603.9	3181	42603.6	3170	42603.6	1890	42605.4	5060	42605.3	7340	40104.4	6230
	42604	3208	42603.7	3080	42603.7	1910	42605.5	5030	42605.4	7420	40104.5	6230
	42604.1	3233	42603.8	3000	42603.8	1920	42605.6	5000	42605.5	7500	40104.6	6230
	42604.2	3259	42603.9	2940	42603.9	1930	42605.7	4970	42605.6	7580	40104.7	6240
	42604.3	3284	42604	2890	42604	1950	42605.8	4940	42605.7	7660	40104.8	6240
	42604.4	3309	42604.1	2850	42604.1	1960	42605.9	4900	42605.8	7740	40104.9	6240
	42604.5	3332	42604.2	2820	42604.2	1980	42606	4860	42605.9	7820	40105	6250
	42604.6	3356	42604.3	2800	42604.3	2000	42606.1	4820	42606	7890	40105.1	6250
	42604.7	3378	42604.4	2790	42604.4	2010	42606.2	4780	42606.1	7970	40105.2	6250
	42604.8	3400	42604.5	2780	42604.5	2030	42606.3	4730	42606.2	8040	40105.3	6260
	42604.9	3420	42604.6	2780	42604.6	2050	42606.4	4690	42606.3	8120	40105.4	6260
	42605	3440	42604.7	2790	42604.7	2060	42606.5	4640	42606.4	8190	40105.5	6270
	42605.1	3459	42604.8	2800	42604.8	2080	42606.6	4600	42606.5	8250	40105.6	6280
	42605.2	3477	42604.9	2810	42604.9	2100	42606.7	4560	42606.6	8320	40105.7	6280
	42605.3	3494	42605	2830	42605	2120	42606.8	4510	42606.7	8380	40105.8	6290
	42605.4	3510	42605.1	2850	42605.1	2140	42606.9	4480	42606.8	8440	40105.9	6300
	42605.5	3526	42605.2	2870	42605.2	2160	42607	4440	42606.9	8500	40106	6310
	42605.6	3540	42605.3	2900	42605.3	2180	42607.1	4400	42607	8560	40106.1	6310
	42605.7	3553	42605.4	2930	42605.4	2200	42607.2	4370	42607.1	8610	40106.2	6320
	42605.8	3565	42605.5	2960	42605.5	2220	42607.3	4350	42607.2	8660	40106.3	6330
	42605.9	3576	42605.6	3000	42605.6	2240	42607.4	4320	42607.3	8710	40106.4	6340
	42606	3586	42605.7	3050	42605.7	2260	42607.5	4300	42607.4	8760	40106.5	6350
	42606.1	3596	42605.8	3100	42605.8	2290	42607.6	4280	42607.5	8800	40106.6	6360
	42606.2	3604	42605.9	3150	42605.9	2310	42607.7	4270	42607.6	8840	40106.7	6370
	42606.3	3612	42606	3210	42606	2330	42607.8	4260	42607.7	8880	40106.8	6380
	42606.4	3618	42606.1	3270	42606.1	2360	42607.9	4260	42607.8	8910	40106.9	6390
	42606.5	3624	42606.2	3340	42606.2	2390	42608	4250	42607.9	8950	40107	6400
	42606.6	3630	42606.3	3410	42606.3	2410	42608.1	4260	42608	8980	40107.1	6410
	42606.7	3634	42606.4	3480	42606.4	2440	42608.2	4260	42608.1	9000	40107.2	6420
	42606.8	3638	42606.5	3560	42606.5	2470	42608.3	4270	42608.2	9030	40107.3	6430
	42606.9	3641	42606.6	3630	42606.6	2500	42608.4	4280	42608.3	9050	40107.4	6440
	42607	3643	42606.7	3710	42606.7	2530	42608.5	4290	42608.4	9070	40107.5	6450
	42607.1	3645	42606.8	3780	42606.8	2570	42608.6	4310	42608.5	9090	40107.6	6460
	42607.2	3647	42606.9	3850	42606.9	2600	42608.7	4330	42608.6	9100	40107.7	6470
	42607.3	3647	42607	3910	42607	2640	42608.8	4360	42608.7	9110	40107.8	6480
	42607.4	3648	42607.1	3970	42607.1	2680	42608.9	4380	42608.8	9120	40107.9	6480
	42607.5	3648	42607.2	4030	42607.2	2720	42609	4410	42608.9	9130	40108	6490
	42607.6	3647	42607.3	4070	42607.3	2760	42609.1	4450	42609	9130	40108.1	6490
	42607.7	3646	42607.4	4110	42607.4	2810	42609.2	4490	42609.1	9140	40108.2	6500
	42607.8	3644	42607.5	4140	42607.5	2850	42609.3	4530	42609.2	9140	40108.3	6500
	42607.9	3642	42607.6	4160	42607.6	2900	42609.4	4580	42609.3	9140	40108.4	6500
	42608	3640	42607.7	4160	42607.7	2950	42609.5	4630	42609.4	9130	40108.5	6510
	42608.1	3637	42607.8	4150	42607.8	3000	42609.6	4680	42609.5	9130	40108.6	6510
	42608.2	3634	42607.9	4130	42607.9	3060	42609.7	4740	42609.6	9120	40108.7	6510
	42608.3	3630	42608	4090	42608	3110	42609.8	4810	42609.7	9110	40108.8	6510
	42608.4	3626	42608.1	4030	42608.1	3170	42609.9	4870	42609.8	9100	40108.9	6500
	42608.5	3622	42608.2	3960	42608.2	3240	42610	4940	42609.9	9090	40109	6500
	42608.6	3617	42608.3	3870	42608.3	3300	42610.1	5020	42610	9070	40109.1	6500
	42608.7	3611	42608.4	3780	42608.4	3370	42610.2	5100	42610.1	9060	40109.2	6490
	42608.8	3606	42608.5	3680	42608.5	3440	42610.3	5180	42610.2	9040	40109.3	6480
	42608.9	3600	42608.6	3570	42608.6	3510	42610.4	5270	42610.3	9020	40109.4	6480
	42609	3593	42608.7	3450	42608.7	3580	42610.5	5360	42610.4	9010	40109.5	6470
	42609.1	3587	42608.8	3340	42608.8	3660	42610.6	5460	42610.5	8990	40109.6	6460
	42609.2	3580	42608.9	3230	42608.9	3740	42610.7	5550	42610.6	8970	40109.7	6450
	42609.3	3572	42609	3130	42609	3820	42610.8	5660	42610.7	8940	40109.8	6440
	42609.4	3565	42609.1	3040	42609.1	3900	42610.9	5760	42610.8	8920	40109.9	6430
	42609.5	3557	42609.2	2960	42609.2	3980	42611	5870	42610.9	8900	40110	6420
	42609.6	3549	42609.3	2890	42609.3	4070	42611.1	5980	42611	8870	40110.1	6410
	42609.7	3541	42609.4	2840	42609.4	4160	42611.2	6100	42611.1	8850	40110.2	6390
	42609.8	3532	42609.5	2800	42609.5	4250	42611.3	6220	42611.2	8820	40110.3	6380
	42609.9	3523	42609.6	2770	42609.6	4340	42611.4	6350	42611.3	8800	40110.4	6370
	42610	3515	42609.7	2750	42609.7	4430	42611.5	6480	42611.4	8770	40110.5	6350
	42610.1	3505	42609.8	2750	42609.8	4530	42611.6	6610	42611.5	8750	40110.6	6340
	42610.2	3496	42609.9	2760	42609.9	4620	42611.7	6760	42611.6	8720	40110.7	6320
	42610.3	3487	42610	2780	42610	4720	42611.8	6900	42611.7	8690	40110.8	6310
	42610.4	3477	42610.1	2810	42610.1	4810	42611.9	7050	42611.8	8670	40110.9	6290
	42610.5	3468	42610.2	2850	42610.2	4910	42612	7210	42611.9	8640	40111	6280
	42610.6	3458	42610.3	2900	42610.3	5000	42612.1	7370	42612	8610	40111.1	6270
	42610.7	3448	42610.4	2960	42610.4	5100	42612.2	7540	42612.1	8580	40111.2	6250
	42610.8	3438	42610.5	3030	42610.5	5200	42612.3	7720	42612.2	8550	40111.3	6240
	42610.9	3428	42610.6	3100	42610.6	5290	42612.4	7890	42612.3	8520	40111.4	6220
	42611	3418	42610.7	3180	42610.7	5380	42612.5	8080	42612.4	8490	40111.5	6210
	42611.1	3409	42610.8	3270	42610.8	5480	42612.6	8260	42612.5	8460	40111.6	6190
	42611.2	3399	42610.9	3350	42610.9	5570	42612.7	8450	42612.6	8430	40111.7	6180
	42611.3	3389	42611	3450	42611	5660	42612.8	8640	42612.7	8400	40111.8	6170
	42611.4	3380	42611.1	3540	42611.1	5750	42612.9	8840	42612.8	8370	40111.9	6150
	42611.5	3370	42611.2	3640	42611.2	5830	42613	9030	42612.9	8340	40112	6140
	42611.6	3361	42611.3	3740	42611.3	5920	42613.1	9220	42613	8300	40112.1	6130
	42611.7	3352	42611.4	3850	42611.4	6000	42613.2	9420	42613.1	8270	40112.2	6120
	42611.8	3343	42611.5	3960	42611.5	6070	42613.3	9610	42613.2	8240	40112.3	6110
	42611.9	3334	42611.6	4060	42611.6	6150	42613.4	9800	42613.3	8200	40112.4	6100
	42612	3325	42611.7	4170	42611.7	6220	42613.5	9980	42613.4	8170	40112.5	6090
	42612.1	3317	42611.8	4290	42611.8	6290	42613.6	10200	42613.5	8130	40112.6	6080
	42612.2	3309	42611.9	4400	42611.9	6360	42613.7	10300	42613.6	8090	40112.7	6070
	42612.3	3301	42612	4510	42612	6420	42613.8	10500	42613.7	8060	40112.8	6060
	42612.4	3293	42612.1	4630	42612.1	6480	42613.9	10700	42613.8	8020	40112.9	6050
	42612.5	3286	42612.2	4750	42612.2	6530	42614	10800	42613.9	7980	40113	6040
	42612.6	3278	42612.3	4860	42612.3	6580	42614.1	10900	42614	7940	40113.1	6030
	42612.7	3271	42612.4	4980	42612.4	6630	42614.2	11100	42614.1	7900	40113.2	6030
	42612.8	3264	42612.5	5090	42612.5	6670	42614.3	11200	42614.2	7860	40113.3	6020
	42612.9	3257	42612.6	5210	42612.6	6710	42614.4	11300	42614.3	7810	40113.4	6010
	42613	3250	42612.7	5320	42612.7	6740	42614.5	11400	42614.4	7770	40113.5	6010
	42613.1	3243	42612.8	5430	42612.8	6770	42614.6	11500	42614.5	7730	40113.6	6000
	42613.2	3236	42612.9	5540	42612.9	6790	42614.7	11600	42614.6	7680	40113.7	6000
	42613.3	3230	42613	5640	42613	6810	42614.8	11600	42614.7	7640	40113.8	5990
	42613.4	3223	42613.1	5730	42613.1	6820	42614.9	11700	42614.8	7590	40113.9	5990
	42613.5	3217	42613.2	5820	42613.2	6830	42615	11700	42614.9	7550	40114	5980
	42613.6	3211	42613.3	5910	42613.3	6830	42615.1	11700	42615	7500	40114.1	5980
	42613.7	3204	42613.4	5990	42613.4	6830	42615.2	11700	42615.1	7450	40114.2	5970
	42613.8	3198	42613.5	6070	42613.5	6820	42615.3	11700	42615.2	7400	40114.3	5970
	42613.9	3192	42613.6	6140	42613.6	6810	42615.4	11700	42615.3	7360	40114.4	5960
	42614	3186	42613.7	6200	42613.7	6800	42615.5	11600	42615.4	7310	40114.5	5960
	42614.1	3180	42613.8	6260	42613.8	6770	42615.6	11600	42615.5	7260	40114.6	5960
	42614.2	3174	42613.9	6310	42613.9	6750	42615.7	11500	42615.6	7210	40114.7	5950
	42614.3	3168	42614	6350	42614	6720	42615.8	11500	42615.7	7170	40114.8	5950
	42614.4	3162	42614.1	6380	42614.1	6680	42615.9	11400	42615.8	7120	40114.9	5940
	42614.5	3156	42614.2	6400	42614.2	6640	42616	11300	42615.9	7070	40115	5940
	42614.6	3150	42614.3	6400	42614.3	6600	42616.1	11200	42616	7020	40115.1	5940
	42614.7	3145	42614.4	6380	42614.4	6550	42616.2	11100	42616.1	6980	40115.2	5930
	42614.8	3140	42614.5	6350	42614.5	6500	42616.3	11000	42616.2	6930	40115.3	5930
	42614.9	3135	42614.6	6290	42614.6	6450	42616.4	10800	42616.3	6890	40115.4	5920
	42615	3130	42614.7	6220	42614.7	6390	42616.5	10700	42616.4	6840	40115.5	5920
	42615.1	3125	42614.8	6130	42614.8	6330	42616.6	10600	42616.5	6800	40115.6	5910
	42615.2	3121	42614.9	6030	42614.9	6260	42616.7	10500	42616.6	6760	40115.7	5910
	42615.3	3117	42615	5910	42615	6190	42616.8	10300	42616.7	6710	40115.8	5900
	42615.4	3114	42615.1	5780	42615.1	6120	42616.9	10200	42616.8	6670	40115.9	5890
	42615.5	3111	42615.2	5640	42615.2	6050	42617	10000	42616.9	6630	40116	5890
	42615.6	3108	42615.3	5500	42615.3	5980	42617.1	9880	42617	6600	40116.1	5880
	42615.7	3105	42615.4	5350	42615.4	5900	42617.2	9730	42617.1	6560	40116.2	5870
	42615.8	3104	42615.5	5200	42615.5	5820	42617.3	9580	42617.2	6520	40116.3	5860
	42615.9	3102	42615.6	5060	42615.6	5740	42617.4	9430	42617.3	6490	40116.4	5850
	42616	3101	42615.7	4910	42615.7	5660	42617.5	9280	42617.4	6460	40116.5	5840
	42616.1	3100	42615.8	4780	42615.8	5580	42617.6	9120	42617.5	6420	40116.6	5830
	42616.2	3100	42615.9	4650	42615.9	5500	42617.7	8970	42617.6	6390	40116.7	5820
	42616.3	3100	42616	4540	42616	5420	42617.8	8810	42617.7	6370	40116.8	5810
	42616.4	3101	42616.1	4430	42616.1	5340	42617.9	8660	42617.8	6340	40116.9	5800
	42616.5	3102	42616.2	4340	42616.2	5250	42618	8500	42617.9	6310	40117	5790
	42616.6	3103	42616.3	4260	42616.3	5170	42618.1	8350	42618	6290	40117.1	5780
	42616.7	3105	42616.4	4190	42616.4	5090	42618.2	8190	42618.1	6270	40117.2	5760
	42616.8	3108	42616.5	4130	42616.5	5010	42618.3	8040	42618.2	6250	40117.3	5750
	42616.9	3110	42616.6	4090	42616.6	4930	42618.4	7880	42618.3	6230	40117.4	5740
	42617	3113	42616.7	4060	42616.7	4850	42618.5	7730	42618.4	6210	40117.5	5720
	42617.1	3116	42616.8	4040	42616.8	4770	42618.6	7580	42618.5	6190	40117.6	5710
	42617.2	3120	42616.9	4040	42616.9	4690	42618.7	7430	42618.6	6180	40117.7	5690
	42617.3	3123	42617	4050	42617	4610	42618.8	7290	42618.7	6160	40117.8	5680
	42617.4	3127	42617.1	4070	42617.1	4540	42618.9	7140	42618.8	6150	40117.9	5660
	42617.5	3132	42617.2	4090	42617.2	4460	42619	7010	42618.9	6140	40118	5650
	42617.6	3136	42617.3	4130	42617.3	4390	42619.1	6870	42619	6130	40118.1	5630
	42617.7	3140	42617.4	4180	42617.4	4310	42619.2	6740	42619.1	6120	40118.2	5610
	42617.8	3145	42617.5	4230	42617.5	4240	42619.3	6610	42619.2	6110	40118.3	5600
	42617.9	3149	42617.6	4280	42617.6	4170	42619.4	6490	42619.3	6110	40118.4	5580
	42618	3153	42617.7	4340	42617.7	4110	42619.5	6370	42619.4	6100	40118.5	5560
	42618.1	3158	42617.8	4390	42617.8	4040	42619.6	6260	42619.5	6100	40118.6	5550
	42618.2	3162	42617.9	4430	42617.9	3980	42619.7	6150	42619.6	6090	40118.7	5530
	42618.3	3166	42618	4470	42618	3920	42619.8	6040	42619.7	6090	40118.8	5510
	42618.4	3169	42618.1	4500	42618.1	3860	42619.9	5940	42619.8	6090	40118.9	5490
	42618.5	3173	42618.2	4510	42618.2	3800	42620	5840	42619.9	6080	40119	5470
	42618.6	3175	42618.3	4520	42618.3	3740	42620.1	5750	42620	6080	40119.1	5450
	42618.7	3178	42618.4	4520	42618.4	3680	42620.2	5660	42620.1	6080	40119.2	5440
	42618.8	3180	42618.5	4510	42618.5	3630	42620.3	5570	42620.2	6080	40119.3	5420
	42618.9	3181	42618.6	4490	42618.6	3580	42620.4	5480	42620.3	6080	40119.4	5400
	42619	3182	42618.7	4480	42618.7	3530	42620.5	5400	42620.4	6080	40119.5	5380
	42619.1	3182	42618.8	4460	42618.8	3480	42620.6	5310	42620.5	6080	40119.6	5360
	42619.2	3181	42618.9	4440	42618.9	3430	42620.7	5230	42620.6	6090	40119.7	5340
	42619.3	3179	42619	4420	42619	3380	42620.8	5160	42620.7	6090	40119.8	5320
	42619.4	3177	42619.1	4400	42619.1	3340	42620.9	5080	42620.8	6090	40119.9	5300
	42619.5	3174	42619.2	4390	42619.2	3290	42621	5000	42620.9	6090	40120	5280
	42619.6	3171	42619.3	4390	42619.3	3250	42621.1	4930	42621	6100	40120.1	5260
	42619.7	3166	42619.4	4390	42619.4	3210	42621.2	4850	42621.1	6100	40120.2	5240
	42619.8	3161	42619.5	4400	42619.5	3170	42621.3	4780	42621.2	6110	40120.3	5220
	42619.9	3155	42619.6	4410	42619.6	3130	42621.4	4710	42621.3	6110	40120.4	5200
	42620	3148	42619.7	4430	42619.7	3090	42621.5	4640	42621.4	6120	40120.5	5180
	42620.1	3141	42619.8	4460	42619.8	3050	42621.6	4570	42621.5	6120	40120.6	5160
	42620.2	3134	42619.9	4500	42619.9	3020	42621.7	4500	42621.6	6130	40120.7	5140
	42620.3	3125	42620	4540	42620	2980	42621.8	4430	42621.7	6140	40120.8	5130
	42620.4	3116	42620.1	4600	42620.1	2950	42621.9	4360	42621.8	6150	40120.9	5110
	42620.5	3107	42620.2	4660	42620.2	2910	42622	4300	42621.9	6150	40121	5090
	42620.6	3098	42620.3	4730	42620.3	2880	42622.1	4230	42622	6160	40121.1	5070
	42620.7	3088	42620.4	4810	42620.4	2850	42622.2	4170	42622.1	6170	40121.2	5060
	42620.8	3078	42620.5	4890	42620.5	2820	42622.3	4110	42622.2	6180	40121.3	5040
	42620.9	3068	42620.6	4970	42620.6	2790	42622.4	4050	42622.3	6190	40121.4	5030
	42621	3058	42620.7	5060	42620.7	2760	42622.5	3990	42622.4	6210	40121.5	5010
	42621.1	3048	42620.8	5150	42620.8	2730	42622.6	3940	42622.5	6220	40121.6	5000
	42621.2	3038	42620.9	5230	42620.9	2700	42622.7	3890	42622.6	6230	40121.7	4980
	42621.3	3029	42621	5310	42621	2670	42622.8	3840	42622.7	6240	40121.8	4970
	42621.4	3020	42621.1	5370	42621.1	2650	42622.9	3790	42622.8	6260	40121.9	4960
	42621.5	3011	42621.2	5420	42621.2	2620	42623	3740	42622.9	6270	40122	4940
	42621.6	3003	42621.3	5450	42621.3	2600	42623.1	3700	42623	6290	40122.1	4930
	42621.7	2995	42621.4	5470	42621.4	2580	42623.2	3660	42623.1	6310	40122.2	4920
	42621.8	2988	42621.5	5460	42621.5	2550	42623.3	3630	42623.2	6330	40122.3	4910
	42621.9	2981	42621.6	5430	42621.6	2530	42623.4	3600	42623.3	6350	40122.4	4900
	42622	2976	42621.7	5370	42621.7	2510	42623.5	3570	42623.4	6370	40122.5	4900
	42622.1	2971	42621.8	5290	42621.8	2490	42623.6	3550	42623.5	6390	40122.6	4890
	42622.2	2966	42621.9	5190	42621.9	2480	42623.7	3530	42623.6	6410	40122.7	4880
	42622.3	2963	42622	5070	42622	2460	42623.8	3510	42623.7	6430	40122.8	4880
	42622.4	2961	42622.1	4940	42622.1	2440	42623.9	3500	42623.8	6460	40122.9	4870
	42622.5	2959	42622.2	4790	42622.2	2430	42624	3490	42623.9	6480	40123	4870
	42622.6	2958	42622.3	4630	42622.3	2410	42624.1	3490	42624	6510	40123.1	4870
	42622.7	2958	42622.4	4460	42622.4	2400	42624.2	3500	42624.1	6530	40123.2	4860
	42622.8	2959	42622.5	4290	42622.5	2390	42624.3	3510	42624.2	6560	40123.3	4860
	42622.9	2961	42622.6	4120	42622.6	2380	42624.4	3520	42624.3	6590	40123.4	4860
	42623	2964	42622.7	3950	42622.7	2360	42624.5	3540	42624.4	6620	40123.5	4870
	42623.1	2968	42622.8	3790	42622.8	2360	42624.6	3560	42624.5	6650	40123.6	4870
	42623.2	2973	42622.9	3630	42622.9	2350	42624.7	3600	42624.6	6680	40123.7	4870
	42623.3	2978	42623	3480	42623	2340	42624.8	3630	42624.7	6710	40123.8	4880
	42623.4	2985	42623.1	3330	42623.1	2330	42624.9	3680	42624.8	6740	40123.9	4880
	42623.5	2992	42623.2	3200	42623.2	2330	42625	3730	42624.9	6770	40124	4890
	42623.6	3000	42623.3	3070	42623.3	2320	42625.1	3780	42625	6810	40124.1	4900
	42623.7	3009	42623.4	2940	42623.4	2320	42625.2	3840	42625.1	6840	40124.2	4900
	42623.8	3019	42623.5	2830	42623.5	2310	42625.3	3910	42625.2	6880	40124.3	4910
	42623.9	3029	42623.6	2720	42623.6	2310	42625.4	3980	42625.3	6910	40124.4	4920
	42624	3040	42623.7	2610	42623.7	2310	42625.5	4060	42625.4	6950	40124.5	4930
	42624.1	3052	42623.8	2500	42623.8	2310	42625.6	4150	42625.5	6990	40124.6	4950
	42624.2	3065	42623.9	2390	42623.9	2310	42625.7	4240	42625.6	7030	40124.7	4960
	42624.3	3078	42624	2290	42624	2310	42625.8	4340	42625.7	7070	40124.8	4970
	42624.4	3092	42624.1	2180	42624.1	2310	42625.9	4450	42625.8	7110	40124.9	4990
	42624.5	3106	42624.2	2070	42624.2	2310	42626	4560	42625.9	7150	40125	5000
	42624.6	3121	42624.3	1970	42624.3	2310	42626.1	4670	42626	7190	40125.1	5020
	42624.7	3136	42624.4	1870	42624.4	2320	42626.2	4790	42626.1	7230	40125.2	5040
	42624.8	3152	42624.5	1770	42624.5	2320	42626.3	4910	42626.2	7270	40125.3	5060
	42624.9	3168	42624.6	1670	42624.6	2330	42626.4	5040	42626.3	7310	40125.4	5070
	42625	3185	42624.7	1590	42624.7	2330	42626.5	5170	42626.4	7350	40125.5	5090
	42625.1	3202	42624.8	1510	42624.8	2340	42626.6	5300	42626.5	7400	40125.6	5110
	42625.2	3219	42624.9	1430	42624.9	2340	42626.7	5430	42626.6	7440	40125.7	5130
	42625.3	3237	42625	1370	42625	2350	42626.8	5560	42626.7	7480	40125.8	5150
	42625.4	3255	42625.1	1320	42625.1	2360	42626.9	5690	42626.8	7520	40125.9	5180
	42625.5	3273	42625.2	1270	42625.2	2360	42627	5820	42626.9	7570	40126	5200
	42625.6	3291	42625.3	1240	42625.3	2370	42627.1	5950	42627	7610	40126.1	5220
	42625.7	3310	42625.4	1220	42625.4	2380	42627.2	6060	42627.1	7650	40126.2	5240
	42625.8	3328	42625.5	1200	42625.5	2390	42627.3	6180	42627.2	7690	40126.3	5270
	42625.9	3347	42625.6	1190	42625.6	2390	42627.4	6280	42627.3	7740	40126.4	5290
	42626	3366	42625.7	1190	42625.7	2400	42627.5	6380	42627.4	7780	40126.5	5310
	42626.1	3386	42625.8	1200	42625.8	2410	42627.6	6470	42627.5	7820	40126.6	5340
	42626.2	3405	42625.9	1220	42625.9	2420	42627.7	6550	42627.6	7860	40126.7	5360
	42626.3	3424	42626	1250	42626	2430	42627.8	6620	42627.7	7900	40126.8	5390
	42626.4	3444	42626.1	1280	42626.1	2440	42627.9	6690	42627.8	7940	40126.9	5410
	42626.5	3464	42626.2	1320	42626.2	2450	42628	6740	42627.9	7980	40127	5440
	42626.6	3483	42626.3	1360	42626.3	2460	42628.1	6790	42628	8020	40127.1	5460
	42626.7	3503	42626.4	1410	42626.4	2470	42628.2	6830	42628.1	8060	40127.2	5480
	42626.8	3523	42626.5	1470	42626.5	2480	42628.3	6870	42628.2	8090	40127.3	5510
	42626.9	3543	42626.6	1540	42626.6	2480	42628.4	6900	42628.3	8130	40127.4	5530
	42627	3563	42626.7	1610	42626.7	2490	42628.5	6920	42628.4	8170	40127.5	5560
	42627.1	3583	42626.8	1680	42626.8	2500	42628.6	6940	42628.5	8200	40127.6	5580
	42627.2	3603	42626.9	1760	42626.9	2510	42628.7	6960	42628.6	8230	40127.7	5610
	42627.3	3623	42627	1850	42627	2520	42628.8	6970	42628.7	8260	40127.8	5630
	42627.4	3643	42627.1	1930	42627.1	2530	42628.9	6980	42628.8	8290	40127.9	5660
	42627.5	3663	42627.2	2030	42627.2	2540	42629	6980	42628.9	8320	40128	5680
	42627.6	3683	42627.3	2130	42627.3	2550	42629.1	6990	42629	8350	40128.1	5700
	42627.7	3704	42627.4	2230	42627.4	2550	42629.2	6990	42629.1	8370	40128.2	5720
	42627.8	3723	42627.5	2330	42627.5	2560	42629.3	7000	42629.2	8390	40128.3	5740
	42627.9	3743	42627.6	2440	42627.6	2570	42629.4	7000	42629.3	8410	40128.4	5760
	42628	3763	42627.7	2550	42627.7	2580	42629.5	7000	42629.4	8430	40128.5	5780
	42628.1	3783	42627.8	2670	42627.8	2590	42629.6	7010	42629.5	8440	40128.6	5800
	42628.2	3802	42627.9	2780	42627.9	2600	42629.7	7010	42629.6	8450	40128.7	5820
	42628.3	3822	42628	2910	42628	2600	42629.8	7020	42629.7	8460	40128.8	5840
	42628.4	3841	42628.1	3030	42628.1	2610	42629.9	7020	42629.8	8470	40128.9	5850
	42628.5	3860	42628.2	3150	42628.2	2620	42630	7040	42629.9	8470	40129	5870
	42628.6	3879	42628.3	3270	42628.3	2630	42630.1	7050	42630	8470	40129.1	5880
	42628.7	3898	42628.4	3400	42628.4	2640	42630.2	7060	42630.1	8470	40129.2	5900
	42628.8	3916	42628.5	3520	42628.5	2650	42630.3	7080	42630.2	8460	40129.3	5910
	42628.9	3935	42628.6	3640	42628.6	2650	42630.4	7110	42630.3	8450	40129.4	5920
	42629	3952	42628.7	3760	42628.7	2660	42630.5	7130	42630.4	8440	40129.5	5930
	42629.1	3970	42628.8	3880	42628.8	2670	42630.6	7160	42630.5	8420	40129.6	5940
	42629.2	3987	42628.9	4000	42628.9	2680	42630.7	7190	42630.6	8400	40129.7	5940
	42629.3	4004	42629	4130	42629	2690	42630.8	7230	42630.7	8380	40129.8	5950
	42629.4	4020	42629.1	4250	42629.1	2700	42630.9	7270	42630.8	8350	40129.9	5950
	42629.5	4036	42629.2	4380	42629.2	2700	42631	7320	42630.9	8320	40130	5950
	42629.6	4051	42629.3	4520	42629.3	2710	42631.1	7370	42631	8290	40130.1	5960
	42629.7	4065	42629.4	4650	42629.4	2720	42631.2	7430	42631.1	8260	40130.2	5960
	42629.8	4079	42629.5	4780	42629.5	2730	42631.3	7500	42631.2	8220	40130.3	5960
	42629.9	4092	42629.6	4910	42629.6	2740	42631.4	7560	42631.3	8180	40130.4	5950
	42630	4104	42629.7	5030	42629.7	2750	42631.5	7640	42631.4	8140	40130.5	5950
	42630.1	4116	42629.8	5130	42629.8	2750	42631.6	7720	42631.5	8100	40130.6	5940
	42630.2	4126	42629.9	5230	42629.9	2760	42631.7	7800	42631.6	8050	40130.7	5940
	42630.3	4136	42630	5310	42630	2770	42631.8	7890	42631.7	8000	40130.8	5930
	42630.4	4145	42630.1	5380	42630.1	2780	42631.9	7990	42631.8	7950	40130.9	5920
	42630.5	4153	42630.2	5430	42630.2	2780	42632	8090	42631.9	7900	40131	5910
	42630.6	4159	42630.3	5460	42630.3	2790	42632.1	8200	42632	7850	40131.1	5890
	42630.7	4165	42630.4	5480	42630.4	2800	42632.2	8300	42632.1	7790	40131.2	5880
	42630.8	4170	42630.5	5490	42630.5	2810	42632.3	8420	42632.2	7740	40131.3	5860
	42630.9	4173	42630.6	5490	42630.6	2810	42632.4	8530	42632.3	7680	40131.4	5850
	42631	4176	42630.7	5480	42630.7	2820	42632.5	8650	42632.4	7620	40131.5	5830
	42631.1	4177	42630.8	5460	42630.8	2830	42632.6	8770	42632.5	7560	40131.6	5810
	42631.2	4178	42630.9	5440	42630.9	2830	42632.7	8890	42632.6	7500	40131.7	5790
	42631.3	4177	42631	5430	42631	2840	42632.8	9010	42632.7	7440	40131.8	5770
	42631.4	4175	42631.1	5410	42631.1	2850	42632.9	9130	42632.8	7380	40131.9	5750
	42631.5	4172	42631.2	5400	42631.2	2850	42633	9250	42632.9	7320	40132	5730
	42631.6	4168	42631.3	5400	42631.3	2860	42633.1	9370	42633	7260	40132.1	5710
	42631.7	4162	42631.4	5410	42631.4	2870	42633.2	9480	42633.1	7200	40132.2	5690
	42631.8	4155	42631.5	5430	42631.5	2870	42633.3	9590	42633.2	7140	40132.3	5660
	42631.9	4148	42631.6	5460	42631.6	2880	42633.4	9690	42633.3	7080	40132.4	5640
	42632	4139	42631.7	5510	42631.7	2880	42633.5	9790	42633.4	7010	40132.5	5620
	42632.1	4128	42631.8	5570	42631.8	2890	42633.6	9880	42633.5	6950	40132.6	5600
	42632.2	4117	42631.9	5650	42631.9	2900	42633.7	9960	42633.6	6890	40132.7	5570
	42632.3	4104	42632	5750	42632	2900	42633.8	10000	42633.7	6830	40132.8	5550
	42632.4	4090	42632.1	5870	42632.1	2910	42633.9	10100	42633.8	6770	40132.9	5530
	42632.5	4075	42632.2	6010	42632.2	2910	42634	10200	42633.9	6720	40133	5510
	42632.6	4059	42632.3	6160	42632.3	2920	42634.1	10200	42634	6660	40133.1	5490
	42632.7	4042	42632.4	6350	42632.4	2930	42634.2	10300	42634.1	6600	40133.2	5470
	42632.8	4024	42632.5	6550	42632.5	2930	42634.3	10300	42634.2	6550	40133.3	5450
	42632.9	4004	42632.6	6780	42632.6	2940	42634.4	10300	42634.3	6490	40133.4	5430
	42633	3984	42632.7	7020	42632.7	2950	42634.5	10400	42634.4	6440	40133.5	5410
	42633.1	3963	42632.8	7280	42632.8	2950	42634.6	10400	42634.5	6380	40133.6	5390
	42633.2	3941	42632.9	7560	42632.9	2960	42634.7	10400	42634.6	6330	40133.7	5370
	42633.3	3918	42633	7850	42633	2970	42634.8	10400	42634.7	6280	40133.8	5350
	42633.4	3895	42633.1	8150	42633.1	2970	42634.9	10400	42634.8	6230	40133.9	5340
	42633.5	3871	42633.2	8440	42633.2	2980	42635	10300	42634.9	6180	40134	5320
	42633.6	3847	42633.3	8730	42633.3	2990	42635.1	10300	42635	6130	40134.1	5310
	42633.7	3822	42633.4	9010	42633.4	2990	42635.2	10300	42635.1	6080	40134.2	5290
	42633.8	3796	42633.5	9260	42633.5	3000	42635.3	10200	42635.2	6040	40134.3	5280
	42633.9	3770	42633.6	9490	42633.6	3000	42635.4	10200	42635.3	5990	40134.4	5270
	42634	3744	42633.7	9690	42633.7	3010	42635.5	10200	42635.4	5940	40134.5	5250
	42634.1	3718	42633.8	9850	42633.8	3020	42635.6	10100	42635.5	5900	40134.6	5240
	42634.2	3692	42633.9	9970	42633.9	3020	42635.7	10100	42635.6	5860	40134.7	5230
	42634.3	3665	42634	10100	42634	3030	42635.8	10000	42635.7	5810	40134.8	5220
	42634.4	3638	42634.1	10100	42634.1	3030	42635.9	9950	42635.8	5770	40134.9	5210
	42634.5	3612	42634.2	10100	42634.2	3030	42636	9890	42635.9	5730	40135	5200
	42634.6	3585	42634.3	10100	42634.3	3040	42636.1	9830	42636	5690	40135.1	5190
	42634.7	3558	42634.4	10000	42634.4	3040	42636.2	9770	42636.1	5650	40135.2	5180
	42634.8	3532	42634.5	9920	42634.5	3040	42636.3	9700	42636.2	5610	40135.3	5180
	42634.9	3506	42634.6	9810	42634.6	3040	42636.4	9640	42636.3	5580	40135.4	5170
	42635	3480	42634.7	9690	42634.7	3040	42636.5	9570	42636.4	5540	40135.5	5160
	42635.1	3454	42634.8	9560	42634.8	3040	42636.6	9500	42636.5	5510	40135.6	5160
	42635.2	3429	42634.9	9410	42634.9	3040	42636.7	9440	42636.6	5470	40135.7	5150
	42635.3	3404	42635	9260	42635	3040	42636.8	9360	42636.7	5440	40135.8	5150
	42635.4	3380	42635.1	9090	42635.1	3030	42636.9	9290	42636.8	5410	40135.9	5140
	42635.5	3355	42635.2	8930	42635.2	3030	42637	9220	42636.9	5380	40136	5140
	42635.6	3332	42635.3	8750	42635.3	3020	42637.1	9140	42637	5350	40136.1	5130
	42635.7	3309	42635.4	8580	42635.4	3020	42637.2	9050	42637.1	5330	40136.2	5130
	42635.8	3286	42635.5	8390	42635.5	3010	42637.3	8970	42637.2	5300	40136.3	5130
	42635.9	3264	42635.6	8200	42635.6	3000	42637.4	8880	42637.3	5280	40136.4	5130
	42636	3242	42635.7	8010	42635.7	2990	42637.5	8780	42637.4	5260	40136.5	5120
	42636.1	3221	42635.8	7820	42635.8	2990	42637.6	8680	42637.5	5240	40136.6	5120
	42636.2	3201	42635.9	7620	42635.9	2980	42637.7	8580	42637.6	5220	40136.7	5120
	42636.3	3182	42636	7410	42636	2970	42637.8	8470	42637.7	5210	40136.8	5120
	42636.4	3163	42636.1	7200	42636.1	2950	42637.9	8350	42637.8	5190	40136.9	5120
	42636.5	3145	42636.2	6990	42636.2	2940	42638	8230	42637.9	5180	40137	5120
	42636.6	3127	42636.3	6770	42636.3	2930	42638.1	8110	42638	5170	40137.1	5120
	42636.7	3110	42636.4	6560	42636.4	2920	42638.2	7980	42638.1	5160	40137.2	5130
	42636.8	3094	42636.5	6340	42636.5	2900	42638.3	7840	42638.2	5150	40137.3	5130
	42636.9	3079	42636.6	6120	42636.6	2890	42638.4	7700	42638.3	5150	40137.4	5130
	42637	3065	42636.7	5910	42636.7	2880	42638.5	7550	42638.4	5150	40137.5	5130
	42637.1	3051	42636.8	5700	42636.8	2860	42638.6	7410	42638.5	5140	40137.6	5140
	42637.2	3038	42636.9	5500	42636.9	2850	42638.7	7250	42638.6	5140	40137.7	5140
	42637.3	3027	42637	5310	42637	2830	42638.8	7100	42638.7	5140	40137.8	5150
	42637.4	3015	42637.1	5130	42637.1	2820	42638.9	6950	42638.8	5140	40137.9	5150
	42637.5	3005	42637.2	4960	42637.2	2800	42639	6790	42638.9	5150	40138	5160
	42637.6	2996	42637.3	4800	42637.3	2790	42639.1	6630	42639	5150	40138.1	5160
	42637.7	2988	42637.4	4640	42637.4	2770	42639.2	6480	42639.1	5160	40138.2	5170
	42637.8	2980	42637.5	4490	42637.5	2760	42639.3	6320	42639.2	5170	40138.3	5170
	42637.9	2973	42637.6	4350	42637.6	2750	42639.4	6170	42639.3	5180	40138.4	5180
	42638	2968	42637.7	4220	42637.7	2730	42639.5	6020	42639.4	5190	40138.5	5190
	42638.1	2963	42637.8	4080	42637.8	2720	42639.6	5870	42639.5	5200	40138.6	5190
	42638.2	2959	42637.9	3950	42637.9	2700	42639.7	5730	42639.6	5220	40138.7	5200
	42638.3	2956	42638	3830	42638	2690	42639.8	5590	42639.7	5230	40138.8	5210
	42638.4	2955	42638.1	3700	42638.1	2680	42639.9	5450	42639.8	5250	40138.9	5210
	42638.5	2954	42638.2	3580	42638.2	2670	42640	5320	42639.9	5270	40139	5220
	42638.6	2954	42638.3	3460	42638.3	2650	42640.1	5200	42640	5290	40139.1	5230
	42638.7	2955	42638.4	3340	42638.4	2640	42640.2	5080	42640.1	5310	40139.2	5240
	42638.8	2957	42638.5	3220	42638.5	2630	42640.3	4960	42640.2	5330	40139.3	5240
	42638.9	2960	42638.6	3100	42638.6	2620	42640.4	4850	42640.3	5350	40139.4	5250
	42639	2964	42638.7	2990	42638.7	2610	42640.5	4740	42640.4	5380	40139.5	5260
	42639.1	2968	42638.8	2880	42638.8	2600	42640.6	4630	42640.5	5400	40139.6	5270
	42639.2	2974	42638.9	2780	42638.9	2590	42640.7	4540	42640.6	5430	40139.7	5270
	42639.3	2981	42639	2680	42639	2580	42640.8	4440	42640.7	5460	40139.8	5280
	42639.4	2988	42639.1	2580	42639.1	2570	42640.9	4350	42640.8	5490	40139.9	5290
	42639.5	2997	42639.2	2490	42639.2	2570	42641	4260	42640.9	5520	40140	5290
	42639.6	3006	42639.3	2410	42639.3	2560	42641.1	4180	42641	5550	40140.1	5300
	42639.7	3016	42639.4	2330	42639.4	2550	42641.2	4100	42641.1	5580	40140.2	5310
	42639.8	3027	42639.5	2260	42639.5	2550	42641.3	4030	42641.2	5610	40140.3	5310
	42639.9	3038	42639.6	2200	42639.6	2540	42641.4	3960	42641.3	5650	40140.4	5320
	42640	3050	42639.7	2140	42639.7	2530	42641.5	3890	42641.4	5680	40140.5	5320
	42640.1	3063	42639.8	2090	42639.8	2530	42641.6	3820	42641.5	5720	40140.6	5330
	42640.2	3077	42639.9	2050	42639.9	2520	42641.7	3760	42641.6	5750	40140.7	5330
	42640.3	3091	42640	2010	42640	2520	42641.8	3700	42641.7	5790	40140.8	5340
	42640.4	3105	42640.1	1980	42640.1	2510	42641.9	3650	42641.8	5830	40140.9	5340
	42640.5	3120	42640.2	1960	42640.2	2510	42642	3600	42641.9	5870	40141	5350
	42640.6	3136	42640.3	1950	42640.3	2510	42642.1	3550	42642	5910	40141.1	5350
	42640.7	3152	42640.4	1940	42640.4	2500	42642.2	3500	42642.1	5950	40141.2	5350
	42640.8	3168	42640.5	1940	42640.5	2500	42642.3	3460	42642.2	5990	40141.3	5360
	42640.9	3185	42640.6	1940	42640.6	2500	42642.4	3410	42642.3	6030	40141.4	5360
	42641	3202	42640.7	1950	42640.7	2490	42642.5	3380	42642.4	6070	40141.5	5360
	42641.1	3219	42640.8	1970	42640.8	2490	42642.6	3340	42642.5	6110	40141.6	5370
	42641.2	3236	42640.9	1990	42640.9	2490	42642.7	3310	42642.6	6150	40141.7	5370
	42641.3	3254	42641	2010	42641	2490	42642.8	3280	42642.7	6200	40141.8	5370
	42641.4	3271	42641.1	2040	42641.1	2490	42642.9	3250	42642.8	6240	40141.9	5370
	42641.5	3289	42641.2	2070	42641.2	2490	42643	3230	42642.9	6280	40142	5380
	42641.6	3306	42641.3	2100	42641.3	2490	42643.1	3210	42643	6330	40142.1	5380
	42641.7	3324	42641.4	2130	42641.4	2480	42643.2	3190	42643.1	6370	40142.2	5380
	42641.8	3341	42641.5	2170	42641.5	2480	42643.3	3170	42643.2	6420	40142.3	5380
	42641.9	3358	42641.6	2200	42641.6	2480	42643.4	3160	42643.3	6460	40142.4	5380
	42642	3375	42641.7	2230	42641.7	2480	42643.5	3150	42643.4	6500	40142.5	5390
	42642.1	3392	42641.8	2260	42641.8	2480	42643.6	3140	42643.5	6550	40142.6	5390
	42642.2	3408	42641.9	2290	42641.9	2480	42643.7	3140	42643.6	6590	40142.7	5390
	42642.3	3425	42642	2320	42642	2480	42643.8	3140	42643.7	6640	40142.8	5390
	42642.4	3440	42642.1	2340	42642.1	2490	42643.9	3140	42643.8	6680	40142.9	5390
	42642.5	3456	42642.2	2370	42642.2	2490	42644	3140	42643.9	6730	40143	5390
	42642.6	3471	42642.3	2400	42642.3	2490	42644.1	3150	42644	6770	40143.1	5390
	42642.7	3485	42642.4	2430	42642.4	2490	42644.2	3170	42644.1	6810	40143.2	5400
	42642.8	3499	42642.5	2460	42642.5	2490	42644.3	3180	42644.2	6860	40143.3	5400
	42642.9	3512	42642.6	2510	42642.6	2490	42644.4	3200	42644.3	6900	40143.4	5400
	42643	3525	42642.7	2550	42642.7	2490	42644.5	3230	42644.4	6940	40143.5	5400
	42643.1	3537	42642.8	2610	42642.8	2490	42644.6	3250	42644.5	6970	40143.6	5400
	42643.2	3549	42642.9	2670	42642.9	2490	42644.7	3290	42644.6	7010	40143.7	5400
	42643.3	3560	42643	2740	42643	2490	42644.8	3320	42644.7	7050	40143.8	5400
	42643.4	3570	42643.1	2810	42643.1	2490	42644.9	3360	42644.8	7080	40143.9	5400
	42643.5	3579	42643.2	2900	42643.2	2490	42645	3410	42644.9	7110	40144	5410
	42643.6	3588	42643.3	2990	42643.3	2490	42645.1	3460	42645	7140	40144.1	5410
	42643.7	3596	42643.4	3100	42643.4	2490	42645.2	3510	42645.1	7170	40144.2	5410
	42643.8	3604	42643.5	3210	42643.5	2490	42645.3	3570	42645.2	7200	40144.3	5410
	42643.9	3610	42643.6	3320	42643.6	2490	42645.4	3640	42645.3	7220	40144.4	5410
	42644	3616	42643.7	3450	42643.7	2490	42645.5	3700	42645.4	7240	40144.5	5420
	42644.1	3621	42643.8	3570	42643.8	2480	42645.6	3770	42645.5	7260	40144.6	5420
	42644.2	3624	42643.9	3710	42643.9	2480	42645.7	3850	42645.6	7280	40144.7	5420
	42644.3	3628	42644	3840	42644	2480	42645.8	3930	42645.7	7290	40144.8	5430
	42644.4	3630	42644.1	3980	42644.1	2480	42645.9	4010	42645.8	7310	40144.9	5430
	42644.5	3631	42644.2	4110	42644.2	2480	42646	4090	42645.9	7320	40145	5440
	42644.6	3632	42644.3	4250	42644.3	2470	42646.1	4180	42646	7330	40145.1	5450
	42644.7	3631	42644.4	4370	42644.4	2470	42646.2	4270	42646.1	7330	40145.2	5450
	42644.8	3630	42644.5	4500	42644.5	2470	42646.3	4370	42646.2	7340	40145.3	5460
	42644.9	3628	42644.6	4610	42644.6	2470	42646.4	4470	42646.3	7340	40145.4	5470
	42645	3626	42644.7	4720	42644.7	2460	42646.5	4570	42646.4	7340	40145.5	5480
	42645.1	3622	42644.8	4830	42644.8	2460	42646.6	4670	42646.5	7340	40145.6	5500
	42645.2	3618	42644.9	4920	42644.9	2450	42646.7	4780	42646.6	7330	40145.7	5510
	42645.3	3613	42645	5010	42645	2450	42646.8	4880	42646.7	7330	40145.8	5520
	42645.4	3607	42645.1	5080	42645.1	2440	42646.9	4990	42646.8	7320	40145.9	5540
	42645.5	3601	42645.2	5150	42645.2	2440	42647	5100	42646.9	7310	40146	5560
	42645.6	3594	42645.3	5210	42645.3	2430	42647.1	5210	42647	7300	40146.1	5580
	42645.7	3587	42645.4	5260	42645.4	2430	42647.2	5330	42647.1	7290	40146.2	5600
	42645.8	3579	42645.5	5290	42645.5	2420	42647.3	5440	42647.2	7280	40146.3	5620
	42645.9	3570	42645.6	5320	42645.6	2420	42647.4	5550	42647.3	7260	40146.4	5640
	42646	3561	42645.7	5330	42645.7	2410	42647.5	5660	42647.4	7250	40146.5	5660
	42646.1	3552	42645.8	5330	42645.8	2410	42647.6	5770	42647.5	7230	40146.6	5690
	42646.2	3542	42645.9	5320	42645.9	2400	42647.7	5880	42647.6	7210	40146.7	5720
	42646.3	3532	42646	5290	42646	2390	42647.8	5980	42647.7	7200	40146.8	5740
	42646.4	3522	42646.1	5240	42646.1	2390	42647.9	6090	42647.8	7180	40146.9	5770
	42646.5	3512	42646.2	5180	42646.2	2380	42648	6190	42647.9	7160	40147	5800
	42646.6	3501	42646.3	5100	42646.3	2380	42648.1	6290	42648	7140	40147.1	5830
	42646.7	3490	42646.4	5010	42646.4	2370	42648.2	6390	42648.1	7120	40147.2	5870
	42646.8	3478	42646.5	4910	42646.5	2360	42648.3	6480	42648.2	7100	40147.3	5900
	42646.9	3467	42646.6	4800	42646.6	2360	42648.4	6570	42648.3	7080	40147.4	5940
	42647	3456	42646.7	4670	42646.7	2350	42648.5	6660	42648.4	7060	40147.5	5970
	42647.1	3444	42646.8	4550	42646.8	2350	42648.6	6740	42648.5	7040	40147.6	6010
	42647.2	3432	42646.9	4420	42646.9	2340	42648.7	6830	42648.6	7020	40147.7	6050
	42647.3	3421	42647	4300	42647	2340	42648.8	6910	42648.7	7000	40147.8	6090
	42647.4	3409	42647.1	4190	42647.1	2330	42648.9	6980	42648.8	6980	40147.9	6120
	42647.5	3397	42647.2	4090	42647.2	2330	42649	7060	42648.9	6960	40148	6160
	42647.6	3385	42647.3	4000	42647.3	2320	42649.1	7130	42649	6940	40148.1	6210
	42647.7	3374	42647.4	3930	42647.4	2320	42649.2	7200	42649.1	6920	40148.2	6250
	42647.8	3362	42647.5	3880	42647.5	2320	42649.3	7260	42649.2	6910	40148.3	6290
	42647.9	3350	42647.6	3850	42647.6	2310	42649.4	7330	42649.3	6890	40148.4	6330
	42648	3339	42647.7	3850	42647.7	2310	42649.5	7390	42649.4	6870	40148.5	6370
	42648.1	3328	42647.8	3870	42647.8	2310	42649.6	7450	42649.5	6850	40148.6	6410
	42648.2	3317	42647.9	3910	42647.9	2310	42649.7	7510	42649.6	6840	40148.7	6450
	42648.3	3306	42648	3970	42648	2310	42649.8	7560	42649.7	6820	40148.8	6500
	42648.4	3295	42648.1	4050	42648.1	2300	42649.9	7620	42649.8	6810	40148.9	6540
	42648.5	3285	42648.2	4160	42648.2	2300	42650	7670	42649.9	6790	40149	6580
	42648.6	3274	42648.3	4280	42648.3	2300	42650.1	7720	42650	6780	40149.1	6620
	42648.7	3265	42648.4	4430	42648.4	2300	42650.2	7770	42650.1	6760	40149.2	6650
	42648.8	3255	42648.5	4580	42648.5	2300	42650.3	7810	42650.2	6750	40149.3	6690
	42648.9	3246	42648.6	4750	42648.6	2290	42650.4	7860	42650.3	6740	40149.4	6730
	42649	3237	42648.7	4930	42648.7	2290	42650.5	7900	42650.4	6720	40149.5	6760
	42649.1	3229	42648.8	5120	42648.8	2290	42650.6	7950	42650.5	6710	40149.6	6800
	42649.2	3221	42648.9	5310	42648.9	2290	42650.7	8000	42650.6	6700	40149.7	6830
	42649.3	3214	42649	5510	42649	2290	42650.8	8040	42650.7	6690	40149.8	6860
	42649.4	3207	42649.1	5690	42649.1	2290	42650.9	8090	42650.8	6670	40149.9	6890
	42649.5	3201	42649.2	5870	42649.2	2290	42651	8140	42650.9	6660	40150	6910
	42649.6	3196	42649.3	6040	42649.3	2280	42651.1	8200	42651	6650	40150.1	6940
	42649.7	3191	42649.4	6190	42649.4	2280	42651.2	8260	42651.1	6640	40150.2	6960
	42649.8	3187	42649.5	6320	42649.5	2280	42651.3	8320	42651.2	6630	40150.3	6980
	42649.9	3183	42649.6	6420	42649.6	2280	42651.4	8380	42651.3	6620	40150.4	7000
	42650	3180	42649.7	6490	42649.7	2280	42651.5	8450	42651.4	6600	40150.5	7010
	42650.1	3178	42649.8	6540	42649.8	2280	42651.6	8530	42651.5	6590	40150.6	7020
	42650.2	3177	42649.9	6550	42649.9	2270	42651.7	8610	42651.6	6580	40150.7	7030
	42650.3	3176	42650	6530	42650	2270	42651.8	8690	42651.7	6570	40150.8	7040
	42650.4	3176	42650.1	6490	42650.1	2270	42651.9	8780	42651.8	6560	40150.9	7040
	42650.5	3177	42650.2	6420	42650.2	2270	42652	8880	42651.9	6540	40151	7050
	42650.6	3179	42650.3	6330	42650.3	2270	42652.1	8980	42652	6530	40151.1	7040
	42650.7	3181	42650.4	6220	42650.4	2260	42652.2	9080	42652.1	6520	40151.2	7040
	42650.8	3185	42650.5	6090	42650.5	2260	42652.3	9190	42652.2	6510	40151.3	7040
	42650.9	3189	42650.6	5950	42650.6	2260	42652.4	9300	42652.3	6490	40151.4	7030
	42651	3194	42650.7	5810	42650.7	2260	42652.5	9420	42652.4	6480	40151.5	7010
	42651.1	3200	42650.8	5660	42650.8	2260	42652.6	9540	42652.5	6470	40151.6	7000
	42651.2	3207	42650.9	5510	42650.9	2260	42652.7	9650	42652.6	6450	40151.7	6980
	42651.3	3214	42651	5360	42651	2250	42652.8	9770	42652.7	6440	40151.8	6970
	42651.4	3222	42651.1	5220	42651.1	2250	42652.9	9890	42652.8	6420	40151.9	6940
	42651.5	3231	42651.2	5070	42651.2	2250	42653	10000	42652.9	6410	40152	6920
	42651.6	3241	42651.3	4930	42651.3	2250	42653.1	10100	42653	6390	40152.1	6900
	42651.7	3252	42651.4	4800	42651.4	2250	42653.2	10200	42653.1	6380	40152.2	6870
	42651.8	3263	42651.5	4660	42651.5	2250	42653.3	10300	42653.2	6360	40152.3	6840
	42651.9	3274	42651.6	4540	42651.6	2240	42653.4	10400	42653.3	6350	40152.4	6810
	42652	3286	42651.7	4410	42651.7	2240	42653.5	10500	42653.4	6330	40152.5	6770
	42652.1	3299	42651.8	4280	42651.8	2240	42653.6	10600	42653.5	6310	40152.6	6740
	42652.2	3312	42651.9	4160	42651.9	2240	42653.7	10700	42653.6	6290	40152.7	6700
	42652.3	3326	42652	4040	42652	2240	42653.8	10800	42653.7	6270	40152.8	6660
	42652.4	3340	42652.1	3920	42652.1	2240	42653.9	10800	42653.8	6250	40152.9	6620
	42652.5	3354	42652.2	3810	42652.2	2240	42654	10900	42653.9	6230	40153	6580
	42652.6	3368	42652.3	3700	42652.3	2240	42654.1	10900	42654	6210	40153.1	6540
	42652.7	3383	42652.4	3590	42652.4	2240	42654.2	10900	42654.1	6190	40153.2	6500
	42652.8	3397	42652.5	3490	42652.5	2240	42654.3	10900	42654.2	6170	40153.3	6450
	42652.9	3412	42652.6	3400	42652.6	2240	42654.4	11000	42654.3	6140	40153.4	6410
	42653	3427	42652.7	3310	42652.7	2250	42654.5	11000	42654.4	6120	40153.5	6360
	42653.1	3441	42652.8	3230	42652.8	2250	42654.6	11000	42654.5	6090	40153.6	6310
	42653.2	3456	42652.9	3160	42652.9	2250	42654.7	10900	42654.6	6070	40153.7	6270
	42653.3	3470	42653	3090	42653	2250	42654.8	10900	42654.7	6040	40153.8	6220
	42653.4	3484	42653.1	3030	42653.1	2260	42654.9	10900	42654.8	6010	40153.9	6170
	42653.5	3498	42653.2	2980	42653.2	2260	42655	10800	42654.9	5980	40154	6120
	42653.6	3511	42653.3	2940	42653.3	2260	42655.1	10800	42655	5950	40154.1	6080
	42653.7	3524	42653.4	2910	42653.4	2270	42655.2	10700	42655.1	5920	40154.2	6030
	42653.8	3536	42653.5	2880	42653.5	2270	42655.3	10600	42655.2	5890	40154.3	5980
	42653.9	3548	42653.6	2860	42653.6	2280	42655.4	10600	42655.3	5870	40154.4	5930
	42654	3559	42653.7	2850	42653.7	2280	42655.5	10500	42655.4	5840	40154.5	5890
	42654.1	3570	42653.8	2850	42653.8	2290	42655.6	10400	42655.5	5810	40154.6	5840
	42654.2	3580	42653.9	2860	42653.9	2300	42655.7	10300	42655.6	5780	40154.7	5800
	42654.3	3589	42654	2880	42654	2300	42655.8	10200	42655.7	5750	40154.8	5760
	42654.4	3597	42654.1	2900	42654.1	2310	42655.9	10100	42655.8	5720	40154.9	5710
	42654.5	3605	42654.2	2940	42654.2	2320	42656	9930	42655.9	5700	40155	5670
	42654.6	3611	42654.3	2980	42654.3	2330	42656.1	9800	42656	5670	40155.1	5630
	42654.7	3617	42654.4	3030	42654.4	2340	42656.2	9680	42656.1	5650	40155.2	5600
	42654.8	3622	42654.5	3090	42654.5	2340	42656.3	9540	42656.2	5630	40155.3	5560
	42654.9	3626	42654.6	3160	42654.6	2350	42656.4	9410	42656.3	5600	40155.4	5530
	42655	3630	42654.7	3230	42654.7	2360	42656.5	9270	42656.4	5580	40155.5	5490
	42655.1	3632	42654.8	3310	42654.8	2380	42656.6	9130	42656.5	5560	40155.6	5460
	42655.2	3634	42654.9	3390	42654.9	2390	42656.7	8980	42656.6	5540	40155.7	5430
	42655.3	3635	42655	3480	42655	2400	42656.8	8840	42656.7	5530	40155.8	5410
	42655.4	3636	42655.1	3560	42655.1	2410	42656.9	8690	42656.8	5510	40155.9	5380
	42655.5	3636	42655.2	3640	42655.2	2420	42657	8550	42656.9	5500	40156	5360
	42655.6	3635	42655.3	3720	42655.3	2430	42657.1	8400	42657	5480	40156.1	5340
	42655.7	3634	42655.4	3800	42655.4	2450	42657.2	8250	42657.1	5470	40156.2	5320
	42655.8	3633	42655.5	3860	42655.5	2460	42657.3	8110	42657.2	5460	40156.3	5300
	42655.9	3631	42655.6	3920	42655.6	2480	42657.4	7970	42657.3	5450	40156.4	5280
	42656	3629	42655.7	3970	42655.7	2490	42657.5	7830	42657.4	5440	40156.5	5270
	42656.1	3627	42655.8	4010	42655.8	2510	42657.6	7690	42657.5	5440	40156.6	5260
	42656.2	3624	42655.9	4050	42655.9	2520	42657.7	7560	42657.6	5430	40156.7	5250
	42656.3	3621	42656	4070	42656	2540	42657.8	7430	42657.7	5430	40156.8	5240
	42656.4	3619	42656.1	4090	42656.1	2550	42657.9	7310	42657.8	5430	40156.9	5240
	42656.5	3616	42656.2	4110	42656.2	2570	42658	7190	42657.9	5420	40157	5230
	42656.6	3613	42656.3	4120	42656.3	2590	42658.1	7080	42658	5420	40157.1	5230
	42656.7	3610	42656.4	4140	42656.4	2600	42658.2	6980	42658.1	5420	40157.2	5230
	42656.8	3607	42656.5	4160	42656.5	2620	42658.3	6880	42658.2	5430	40157.3	5230
	42656.9	3604	42656.6	4180	42656.6	2640	42658.4	6790	42658.3	5430	40157.4	5230
	42657	3601	42656.7	4210	42656.7	2660	42658.5	6700	42658.4	5430	40157.5	5230
	42657.1	3598	42656.8	4240	42656.8	2680	42658.6	6620	42658.5	5440	40157.6	5240
	42657.2	3595	42656.9	4290	42656.9	2700	42658.7	6540	42658.6	5450	40157.7	5240
	42657.3	3593	42657	4340	42657	2720	42658.8	6470	42658.7	5450	40157.8	5250
	42657.4	3590	42657.1	4400	42657.1	2740	42658.9	6410	42658.8	5460	40157.9	5260
	42657.5	3588	42657.2	4470	42657.2	2760	42659	6350	42658.9	5470	40158	5270
	42657.6	3586	42657.3	4540	42657.3	2780	42659.1	6300	42659	5480	40158.1	5270
	42657.7	3585	42657.4	4630	42657.4	2800	42659.2	6250	42659.1	5490	40158.2	5280
	42657.8	3583	42657.5	4720	42657.5	2820	42659.3	6200	42659.2	5500	40158.3	5290
	42657.9	3582	42657.6	4820	42657.6	2840	42659.4	6160	42659.3	5510	40158.4	5300
	42658	3582	42657.7	4920	42657.7	2860	42659.5	6130	42659.4	5530	40158.5	5310
	42658.1	3581	42657.8	5030	42657.8	2880	42659.6	6100	42659.5	5540	40158.6	5320
	42658.2	3581	42657.9	5130	42657.9	2900	42659.7	6070	42659.6	5550	40158.7	5330
	42658.3	3582	42658	5230	42658	2930	42659.8	6050	42659.7	5570	40158.8	5340
	42658.4	3583	42658.1	5330	42658.1	2950	42659.9	6030	42659.8	5590	40158.9	5340
	42658.5	3584	42658.2	5430	42658.2	2970	42660	6010	42659.9	5600	40159	5350
	42658.6	3586	42658.3	5520	42658.3	2990	42660.1	5990	42660	5620	40159.1	5360
	42658.7	3588	42658.4	5610	42658.4	3010	42660.2	5980	42660.1	5640	40159.2	5370
	42658.8	3590	42658.5	5690	42658.5	3030	42660.3	5960	42660.2	5650	40159.3	5370
	42658.9	3593	42658.6	5760	42658.6	3050	42660.4	5950	42660.3	5670	40159.4	5380
	42659	3597	42658.7	5820	42658.7	3070	42660.5	5940	42660.4	5690	40159.5	5380
	42659.1	3600	42658.8	5880	42658.8	3080	42660.6	5930	42660.5	5710	40159.6	5380
	42659.2	3605	42658.9	5930	42658.9	3100	42660.7	5920	42660.6	5730	40159.7	5390
	42659.3	3609	42659	5980	42659	3120	42660.8	5900	42660.7	5750	40159.8	5390
	42659.4	3614	42659.1	6020	42659.1	3130	42660.9	5890	42660.8	5770	40159.9	5390
	42659.5	3619	42659.2	6050	42659.2	3150	42661	5880	42660.9	5790	40160	5390
	42659.6	3625	42659.3	6070	42659.3	3160	42661.1	5870	42661	5810	40160.1	5390
	42659.7	3631	42659.4	6090	42659.4	3170	42661.2	5850	42661.1	5830	40160.2	5390
	42659.8	3637	42659.5	6100	42659.5	3180	42661.3	5840	42661.2	5850	40160.3	5390
	42659.9	3643	42659.6	6100	42659.6	3190	42661.4	5820	42661.3	5870	40160.4	5390
	42660	3650	42659.7	6100	42659.7	3200	42661.5	5800	42661.4	5890	40160.5	5390
	42660.1	3657	42659.8	6080	42659.8	3210	42661.6	5780	42661.5	5910	40160.6	5380
	42660.2	3663	42659.9	6060	42659.9	3220	42661.7	5750	42661.6	5930	40160.7	5380
	42660.3	3670	42660	6020	42660	3220	42661.8	5730	42661.7	5950	40160.8	5380
	42660.4	3677	42660.1	5980	42660.1	3220	42661.9	5700	42661.8	5970	40160.9	5370
	42660.5	3684	42660.2	5930	42660.2	3230	42662	5670	42661.9	5990	40161	5370
	42660.6	3690	42660.3	5870	42660.3	3230	42662.1	5640	42662	6010	40161.1	5360
	42660.7	3696	42660.4	5810	42660.4	3230	42662.2	5610	42662.1	6020	40161.2	5350
	42660.8	3702	42660.5	5740	42660.5	3230	42662.3	5580	42662.2	6040	40161.3	5350
	42660.9	3708	42660.6	5660	42660.6	3230	42662.4	5540	42662.3	6060	40161.4	5340
	42661	3713	42660.7	5570	42660.7	3220	42662.5	5500	42662.4	6070	40161.5	5330
	42661.1	3718	42660.8	5490	42660.8	3220	42662.6	5470	42662.5	6090	40161.6	5330
	42661.2	3722	42660.9	5390	42660.9	3210	42662.7	5430	42662.6	6100	40161.7	5320
	42661.3	3726	42661	5290	42661	3200	42662.8	5390	42662.7	6110	40161.8	5310
	42661.4	3729	42661.1	5190	42661.1	3200	42662.9	5350	42662.8	6130	40161.9	5310
	42661.5	3731	42661.2	5090	42661.2	3190	42663	5300	42662.9	6140	40162	5300
	42661.6	3733	42661.3	4980	42661.3	3180	42663.1	5260	42663	6140	40162.1	5300
	42661.7	3733	42661.4	4860	42661.4	3170	42663.2	5220	42663.1	6150	40162.2	5290
	42661.8	3733	42661.5	4750	42661.5	3160	42663.3	5180	42663.2	6160	40162.3	5280
	42661.9	3732	42661.6	4630	42661.6	3140	42663.4	5140	42663.3	6160	40162.4	5280
	42662	3731	42661.7	4520	42661.7	3130	42663.5	5100	42663.4	6170	40162.5	5270
	42662.1	3728	42661.8	4400	42661.8	3120	42663.6	5060	42663.5	6170	40162.6	5270
	42662.2	3725	42661.9	4280	42661.9	3100	42663.7	5020	42663.6	6170	40162.7	5270
	42662.3	3721	42662	4170	42662	3090	42663.8	4990	42663.7	6170	40162.8	5260
	42662.4	3716	42662.1	4070	42662.1	3070	42663.9	4950	42663.8	6170	40162.9	5260
	42662.5	3710	42662.2	3960	42662.2	3060	42664	4930	42663.9	6170	40163	5260
	42662.6	3703	42662.3	3870	42662.3	3040	42664.1	4900	42664	6160	40163.1	5250
	42662.7	3696	42662.4	3780	42662.4	3030	42664.2	4880	42664.1	6160	40163.2	5250
	42662.8	3688	42662.5	3700	42662.5	3010	42664.3	4860	42664.2	6160	40163.3	5250
	42662.9	3679	42662.6	3630	42662.6	2990	42664.4	4850	42664.3	6150	40163.4	5250
	42663	3669	42662.7	3560	42662.7	2980	42664.5	4840	42664.4	6140	40163.5	5250
	42663.1	3659	42662.8	3510	42662.8	2960	42664.6	4830	42664.5	6140	40163.6	5260
	42663.2	3648	42662.9	3460	42662.9	2950	42664.7	4820	42664.6	6130	40163.7	5260
	42663.3	3637	42663	3420	42663	2930	42664.8	4820	42664.7	6120	40163.8	5260
	42663.4	3625	42663.1	3390	42663.1	2910	42664.9	4810	42664.8	6110	40163.9	5260
	42663.5	3612	42663.2	3370	42663.2	2900	42665	4810	42664.9	6100	40164	5270
	42663.6	3599	42663.3	3360	42663.3	2880	42665.1	4800	42665	6100	40164.1	5280
	42663.7	3586	42663.4	3360	42663.4	2870	42665.2	4800	42665.1	6090	40164.2	5280
	42663.8	3572	42663.5	3360	42663.5	2850	42665.3	4800	42665.2	6080	40164.3	5290
	42663.9	3558	42663.6	3380	42663.6	2840	42665.4	4790	42665.3	6070	40164.4	5300
	42664	3544	42663.7	3410	42663.7	2820	42665.5	4780	42665.4	6060	40164.5	5310
	42664.1	3529	42663.8	3450	42663.8	2810	42665.6	4770	42665.5	6050	40164.6	5320
	42664.2	3515	42663.9	3510	42663.9	2790	42665.7	4770	42665.6	6040	40164.7	5330
	42664.3	3500	42664	3580	42664	2780	42665.8	4760	42665.7	6040	40164.8	5340
	42664.4	3485	42664.1	3660	42664.1	2760	42665.9	4740	42665.8	6030	40164.9	5360
	42664.5	3471	42664.2	3770	42664.2	2750	42666	4730	42665.9	6020	40165	5370
	42664.6	3456	42664.3	3890	42664.3	2740	42666.1	4720	42666	6020	40165.1	5380
	42664.7	3441	42664.4	4040	42664.4	2720	42666.2	4710	42666.1	6010	40165.2	5400
	42664.8	3427	42664.5	4200	42664.5	2710	42666.3	4700	42666.2	6010	40165.3	5420
	42664.9	3412	42664.6	4390	42664.6	2700	42666.4	4690	42666.3	6000	40165.4	5430
	42665	3398	42664.7	4590	42664.7	2690	42666.5	4690	42666.4	6000	40165.5	5450
	42665.1	3385	42664.8	4820	42664.8	2670	42666.6	4680	42666.5	6000	40165.6	5470
	42665.2	3371	42664.9	5060	42664.9	2660	42666.7	4680	42666.6	6000	40165.7	5490
	42665.3	3358	42665	5320	42665	2650	42666.8	4680	42666.7	6000	40165.8	5510
	42665.4	3345	42665.1	5590	42665.1	2640	42666.9	4680	42666.8	6000	40165.9	5530
	42665.5	3332	42665.2	5870	42665.2	2620	42667	4690	42666.9	6000	40166	5550
	42665.6	3320	42665.3	6150	42665.3	2610	42667.1	4700	42667	6000	40166.1	5570
	42665.7	3308	42665.4	6430	42665.4	2600	42667.2	4700	42667.1	6010	40166.2	5590
	42665.8	3297	42665.5	6700	42665.5	2590	42667.3	4710	42667.2	6020	40166.3	5610
	42665.9	3286	42665.6	6950	42665.6	2570	42667.4	4730	42667.3	6020	40166.4	5630
	42666	3275	42665.7	7190	42665.7	2560	42667.5	4740	42667.4	6030	40166.5	5650
	42666.1	3265	42665.8	7390	42665.8	2550	42667.6	4760	42667.5	6040	40166.6	5670
	42666.2	3255	42665.9	7570	42665.9	2540	42667.7	4770	42667.6	6060	40166.7	5690
	42666.3	3246	42666	7700	42666	2520	42667.8	4790	42667.7	6070	40166.8	5710
	42666.4	3238	42666.1	7790	42666.1	2510	42667.9	4820	42667.8	6090	40166.9	5730
	42666.5	3229	42666.2	7840	42666.2	2500	42668	4850	42667.9	6100	40167	5750
	42666.6	3222	42666.3	7830	42666.3	2480	42668.1	4880	42668	6120	40167.1	5760
	42666.7	3214	42666.4	7770	42666.4	2470	42668.2	4910	42668.1	6140	40167.2	5780
	42666.8	3208	42666.5	7670	42666.5	2450	42668.3	4950	42668.2	6170	40167.3	5800
	42666.9	3201	42666.6	7520	42666.6	2440	42668.4	4990	42668.3	6190	40167.4	5810
	42667	3196	42666.7	7330	42666.7	2430	42668.5	5040	42668.4	6220	40167.5	5830
	42667.1	3190	42666.8	7100	42666.8	2410	42668.6	5090	42668.5	6250	40167.6	5840
	42667.2	3186	42666.9	6850	42666.9	2400	42668.7	5140	42668.6	6280	40167.7	5850
	42667.3	3181	42667	6580	42667	2380	42668.8	5200	42668.7	6320	40167.8	5860
	42667.4	3178	42667.1	6290	42667.1	2370	42668.9	5270	42668.8	6350	40167.9	5880
	42667.5	3175	42667.2	6000	42667.2	2350	42669	5330	42668.9	6390	40168	5890
	42667.6	3172	42667.3	5720	42667.3	2330	42669.1	5410	42669	6430	40168.1	5890
	42667.7	3170	42667.4	5430	42667.4	2320	42669.2	5480	42669.1	6470	40168.2	5900
	42667.8	3168	42667.5	5160	42667.5	2300	42669.3	5560	42669.2	6510	40168.3	5910
	42667.9	3167	42667.6	4890	42667.6	2290	42669.4	5650	42669.3	6560	40168.4	5920
	42668	3166	42667.7	4650	42667.7	2270	42669.5	5730	42669.4	6600	40168.5	5920
	42668.1	3165	42667.8	4420	42667.8	2250	42669.6	5820	42669.5	6650	40168.6	5930
	42668.2	3165	42667.9	4200	42667.9	2240	42669.7	5910	42669.6	6700	40168.7	5930
	42668.3	3166	42668	4010	42668	2220	42669.8	6000	42669.7	6750	40168.8	5940
	42668.4	3166	42668.1	3830	42668.1	2210	42669.9	6090	42669.8	6800	40168.9	5940
	42668.5	3168	42668.2	3670	42668.2	2190	42670	6190	42669.9	6850	40169	5950
	42668.6	3169	42668.3	3530	42668.3	2170	42670.1	6280	42670	6910	40169.1	5950
	42668.7	3170	42668.4	3400	42668.4	2160	42670.2	6370	42670.1	6960	40169.2	5950
	42668.8	3172	42668.5	3290	42668.5	2140	42670.3	6460	42670.2	7010	40169.3	5950
	42668.9	3174	42668.6	3180	42668.6	2130	42670.4	6550	42670.3	7070	40169.4	5950
	42669	3177	42668.7	3090	42668.7	2110	42670.5	6640	42670.4	7130	40169.5	5950
	42669.1	3179	42668.8	3010	42668.8	2090	42670.6	6720	42670.5	7180	40169.6	5950
	42669.2	3182	42668.9	2940	42668.9	2080	42670.7	6810	42670.6	7240	40169.7	5950
	42669.3	3185	42669	2880	42669	2060	42670.8	6890	42670.7	7300	40169.8	5950
	42669.4	3188	42669.1	2820	42669.1	2050	42670.9	6970	42670.8	7360	40169.9	5950
	42669.5	3192	42669.2	2770	42669.2	2040	42671	7050	42670.9	7410	40170	5950
	42669.6	3195	42669.3	2730	42669.3	2020	42671.1	7130	42671	7470	40170.1	5950
	42669.7	3199	42669.4	2700	42669.4	2010	42671.2	7200	42671.1	7530	40170.2	5950
	42669.8	3203	42669.5	2660	42669.5	2000	42671.3	7280	42671.2	7590	40170.3	5940
	42669.9	3207	42669.6	2640	42669.6	1990	42671.4	7350	42671.3	7650	40170.4	5940
	42670	3211	42669.7	2620	42669.7	1970	42671.5	7430	42671.4	7700	40170.5	5940
	42670.1	3216	42669.8	2600	42669.8	1960	42671.6	7500	42671.5	7760	40170.6	5930
	42670.2	3220	42669.9	2590	42669.9	1950	42671.7	7570	42671.6	7820	40170.7	5930
	42670.3	3225	42670	2580	42670	1940	42671.8	7640	42671.7	7870	40170.8	5930
	42670.4	3230	42670.1	2570	42670.1	1940	42671.9	7710	42671.8	7930	40170.9	5920
	42670.5	3235	42670.2	2570	42670.2	1930	42672	7780	42671.9	7980	40171	5920
	42670.6	3240	42670.3	2560	42670.3	1920	42672.1	7850	42672	8040	40171.1	5910
	42670.7	3246	42670.4	2560	42670.4	1910	42672.2	7920	42672.1	8090	40171.2	5900
	42670.8	3251	42670.5	2560	42670.5	1910	42672.3	7990	42672.2	8140	40171.3	5900
	42670.9	3257	42670.6	2550	42670.6	1900	42672.4	8060	42672.3	8200	40171.4	5890
	42671	3262	42670.7	2540	42670.7	1900	42672.5	8130	42672.4	8250	40171.5	5880
	42671.1	3268	42670.8	2530	42670.8	1900	42672.6	8200	42672.5	8300	40171.6	5870
	42671.2	3274	42670.9	2510	42670.9	1890	42672.7	8260	42672.6	8340	40171.7	5870
	42671.3	3280	42671	2490	42671	1890	42672.8	8330	42672.7	8390	40171.8	5860
	42671.4	3286	42671.1	2460	42671.1	1890	42672.9	8400	42672.8	8440	40171.9	5850
	42671.5	3291	42671.2	2430	42671.2	1890	42673	8460	42672.9	8480	40172	5830
	42671.6	3298	42671.3	2400	42671.3	1890	42673.1	8520	42673	8530	40172.1	5820
	42671.7	3304	42671.4	2360	42671.4	1900	42673.2	8580	42673.1	8570	40172.2	5810
	42671.8	3310	42671.5	2320	42671.5	1900	42673.3	8640	42673.2	8620	40172.3	5800
	42671.9	3316	42671.6	2280	42671.6	1910	42673.4	8700	42673.3	8660	40172.4	5780
	42672	3322	42671.7	2250	42671.7	1910	42673.5	8760	42673.4	8700	40172.5	5770
	42672.1	3329	42671.8	2210	42671.8	1920	42673.6	8810	42673.5	8740	40172.6	5750
	42672.2	3335	42671.9	2170	42671.9	1930	42673.7	8860	42673.6	8780	40172.7	5740
	42672.3	3342	42672	2140	42672	1940	42673.8	8910	42673.7	8820	40172.8	5720
	42672.4	3348	42672.1	2120	42672.1	1950	42673.9	8950	42673.8	8850	40172.9	5700
	42672.5	3355	42672.2	2090	42672.2	1960	42674	9000	42673.9	8890	40173	5680
	42672.6	3362	42672.3	2070	42672.3	1970	42674.1	9040	42674	8920	40173.1	5660
	42672.7	3368	42672.4	2060	42672.4	1990	42674.2	9080	42674.1	8960	40173.2	5640
	42672.8	3375	42672.5	2040	42672.5	2000	42674.3	9120	42674.2	8990	40173.3	5620
	42672.9	3382	42672.6	2040	42672.6	2020	42674.4	9160	42674.3	9030	40173.4	5590
	42673	3389	42672.7	2030	42672.7	2040	42674.5	9200	42674.4	9060	40173.5	5570
	42673.1	3397	42672.8	2030	42672.8	2060	42674.6	9240	42674.5	9090	40173.6	5540
	42673.2	3404	42672.9	2040	42672.9	2080	42674.7	9280	42674.6	9130	40173.7	5520
	42673.3	3411	42673	2050	42673	2100	42674.8	9330	42674.7	9160	40173.8	5490
	42673.4	3418	42673.1	2060	42673.1	2130	42674.9	9370	42674.8	9190	40173.9	5460
	42673.5	3425	42673.2	2080	42673.2	2150	42675	9420	42674.9	9220	40174	5440
	42673.6	3433	42673.3	2110	42673.3	2180	42675.1	9470	42675	9250	40174.1	5410
	42673.7	3440	42673.4	2140	42673.4	2210	42675.2	9520	42675.1	9290	40174.2	5380
	42673.8	3447	42673.5	2180	42673.5	2240	42675.3	9580	42675.2	9340	40174.3	5350
	42673.9	3454	42673.6	2230	42673.6	2270	42675.4	9640	42675.3	9390	40174.4	5320
	42674	3461	42673.7	2290	42673.7	2300	42675.5	9710	42675.4	9410	40174.5	5290
	42674.1	3467	42673.8	2360	42673.8	2340	42675.6	9780	42675.5	9430	40174.6	5260
	42674.2	3474	42673.9	2450	42673.9	2370	42675.7	9860	42675.6	9460	40174.7	5230
	42674.3	3480	42674	2540	42674	2410	42675.8	9930	42675.7	9480	40174.8	5200
	42674.4	3486	42674.1	2650	42674.1	2450	42675.9	10000	42675.8	9490	40174.9	5170
	42674.5	3492	42674.2	2770	42674.2	2490	42676	10100	42675.9	9510	40175	5140
	42674.6	3497	42674.3	2910	42674.3	2530	42676.1	10200	42676	9520	40175.1	5110
	42674.7	3502	42674.4	3060	42674.4	2570	42676.2	10300	42676.1	9530	40175.2	5080
	42674.8	3507	42674.5	3220	42674.5	2620	42676.3	10300	42676.2	9540	40175.3	5050
	42674.9	3511	42674.6	3400	42674.6	2660	42676.4	10400	42676.3	9550	40175.4	5020
	42675	3515	42674.7	3590	42674.7	2710	42676.5	10500	42676.4	9550	40175.5	4990
	42675.1	3525	42674.8	3790	42674.8	2750	42676.6	10500	42676.5	9550	40175.6	4970
	42675.2	3543	42674.9	4010	42674.9	2800	42676.7	10600	42676.6	9540	40175.7	4940
	42675.3	3553	42675	4230	42675	2850	42676.8	10600	42676.7	9530	40175.8	4910
	42675.4	3554	42675.1	4470	42675.1	2900	42676.9	10700	42676.8	9520	40175.9	4890
	42675.5	3555	42675.2	4710	42675.2	2950	42677	10700	42676.9	9500	40176	4870
	42675.6	3556	42675.3	4950	42675.3	3000	42677.1	10700	42677	9480	40176.1	4840
	42675.7	3555	42675.4	5180	42675.4	3050	42677.2	10700	42677.1	9460	40176.2	4820
	42675.8	3554	42675.5	5410	42675.5	3100	42677.3	10700	42677.2	9430	40176.3	4800
	42675.9	3552	42675.6	5620	42675.6	3150	42677.4	10700	42677.3	9390	40176.4	4790
	42676	3548	42675.7	5820	42675.7	3200	42677.5	10600	42677.4	9360	40176.5	4770
	42676.1	3544	42675.8	5990	42675.8	3250	42677.6	10600	42677.5	9310	40176.6	4750
	42676.2	3539	42675.9	6130	42675.9	3310	42677.7	10600	42677.6	9270	40176.7	4740
	42676.3	3534	42676	6230	42676	3360	42677.8	10500	42677.7	9220	40176.8	4730
	42676.4	3527	42676.1	6310	42676.1	3410	42677.9	10400	42677.8	9170	40176.9	4720
	42676.5	3519	42676.2	6340	42676.2	3460	42678	10400	42677.9	9110	40177	4710
	42676.6	3510	42676.3	6340	42676.3	3510	42678.1	10300	42678	9050	40177.1	4700
	42676.7	3500	42676.4	6300	42676.4	3560	42678.2	10200	42678.1	8990	40177.2	4690
	42676.8	3490	42676.5	6230	42676.5	3610	42678.3	10100	42678.2	8920	40177.3	4690
	42676.9	3478	42676.6	6130	42676.6	3660	42678.4	10000	42678.3	8850	40177.4	4680
	42677	3465	42676.7	6000	42676.7	3710	42678.5	9920	42678.4	8780	40177.5	4680
	42677.1	3452	42676.8	5860	42676.8	3750	42678.6	9820	42678.5	8710	40177.6	4680
	42677.2	3437	42676.9	5710	42676.9	3800	42678.7	9710	42678.6	8630	40177.7	4680
	42677.3	3422	42677	5550	42677	3840	42678.8	9610	42678.7	8560	40177.8	4680
	42677.4	3406	42677.1	5380	42677.1	3890	42678.9	9500	42678.8	8480	40177.9	4680
	42677.5	3389	42677.2	5210	42677.2	3930	42679	9390	42678.9	8400	40178	4690
	42677.6	3372	42677.3	5050	42677.3	3970	42679.1	9280	42679	8320	40178.1	4690
	42677.7	3354	42677.4	4900	42677.4	4000	42679.2	9160	42679.1	8240	40178.2	4700
	42677.8	3335	42677.5	4750	42677.5	4040	42679.3	9050	42679.2	8150	40178.3	4700
	42677.9	3316	42677.6	4620	42677.6	4080	42679.4	8930	42679.3	8070	40178.4	4710
	42678	3297	42677.7	4500	42677.7	4110	42679.5	8820	42679.4	7990	40178.5	4720
	42678.1	3277	42677.8	4400	42677.8	4140	42679.6	8700	42679.5	7910	40178.6	4730
	42678.2	3257	42677.9	4310	42677.9	4170	42679.7	8580	42679.6	7830	40178.7	4740
	42678.3	3237	42678	4240	42678	4200	42679.8	8470	42679.7	7750	40178.8	4750
	42678.4	3217	42678.1	4180	42678.1	4220	42679.9	8350	42679.8	7670	40178.9	4760
	42678.5	3196	42678.2	4130	42678.2	4240	42680	8230	42679.9	7590	40179	4780
	42678.6	3176	42678.3	4090	42678.3	4260	42680.1	8120	42680	7510	40179.1	4790
	42678.7	3156	42678.4	4050	42678.4	4280	42680.2	8000	42680.1	7440	40179.2	4800
	42678.8	3136	42678.5	4020	42678.5	4300	42680.3	7880	42680.2	7360	40179.3	4820
	42678.9	3116	42678.6	3980	42678.6	4320	42680.4	7770	42680.3	7290	40179.4	4840
	42679	3096	42678.7	3940	42678.7	4330	42680.5	7650	42680.4	7220	40179.5	4850
	42679.1	3077	42678.8	3890	42678.8	4340	42680.6	7530	42680.5	7150	40179.6	4870
	42679.2	3058	42678.9	3840	42678.9	4350	42680.7	7420	42680.6	7080	40179.7	4890
	42679.3	3039	42679	3770	42679	4360	42680.8	7300	42680.7	7020	40179.8	4910
	42679.4	3021	42679.1	3700	42679.1	4370	42680.9	7190	42680.8	6950	40179.9	4930
	42679.5	3003	42679.2	3630	42679.2	4380	42681	7080	42680.9	6890	40180	4950
	42679.6	2986	42679.3	3550	42679.3	4380	42681.1	6960	42681	6830	40180.1	4970
	42679.7	2970	42679.4	3460	42679.4	4390	42681.2	6850	42681.1	6770	40180.2	4990
	42679.8	2954	42679.5	3370	42679.5	4390	42681.3	6740	42681.2	6710	40180.3	5020
	42679.9	2939	42679.6	3280	42679.6	4390	42681.4	6640	42681.3	6660	40180.4	5040
	42680	2925	42679.7	3190	42679.7	4390	42681.5	6530	42681.4	6600	40180.5	5060
	42680.1	2912	42679.8	3100	42679.8	4390	42681.6	6430	42681.5	6550	40180.6	5090
	42680.2	2899	42679.9	3020	42679.9	4390	42681.7	6330	42681.6	6500	40180.7	5120
	42680.3	2888	42680	2940	42680	4390	42681.8	6230	42681.7	6450	40180.8	5140
	42680.4	2877	42680.1	2860	42680.1	4390	42681.9	6140	42681.8	6410	40180.9	5170
	42680.5	2867	42680.2	2800	42680.2	4380	42682	6050	42681.9	6360	40181	5200
	42680.6	2859	42680.3	2740	42680.3	4380	42682.1	5960	42682	6320	40181.1	5230
	42680.7	2851	42680.4	2680	42680.4	4380	42682.2	5880	42682.1	6280	40181.2	5260
	42680.8	2844	42680.5	2640	42680.5	4370	42682.3	5800	42682.2	6240	40181.3	5290
	42680.9	2838	42680.6	2600	42680.6	4370	42682.4	5730	42682.3	6200	40181.4	5320
	42681	2833	42680.7	2570	42680.7	4370	42682.5	5660	42682.4	6170	40181.5	5350
	42681.1	2830	42680.8	2540	42680.8	4360	42682.6	5590	42682.5	6130	40181.6	5390
	42681.2	2827	42680.9	2510	42680.9	4360	42682.7	5530	42682.6	6100	40181.7	5420
	42681.3	2826	42681	2490	42681	4350	42682.8	5480	42682.7	6070	40181.8	5450
	42681.4	2825	42681.1	2460	42681.1	4350	42682.9	5420	42682.8	6040	40181.9	5490
	42681.5	2826	42681.2	2440	42681.2	4340	42683	5380	42682.9	6020	40182	5520
	42681.6	2827	42681.3	2420	42681.3	4340	42683.1	5340	42683	5990	40182.1	5550
	42681.7	2830	42681.4	2400	42681.4	4330	42683.2	5300	42683.1	5970	40182.2	5590
	42681.8	2834	42681.5	2380	42681.5	4330	42683.3	5260	42683.2	5950	40182.3	5620
	42681.9	2838	42681.6	2350	42681.6	4330	42683.4	5240	42683.3	5930	40182.4	5650
	42682	2844	42681.7	2330	42681.7	4320	42683.5	5210	42683.4	5920	40182.5	5690
	42682.1	2851	42681.8	2310	42681.8	4320	42683.6	5190	42683.5	5900	40182.6	5720
	42682.2	2859	42681.9	2290	42681.9	4310	42683.7	5180	42683.6	5890	40182.7	5750
	42682.3	2868	42682	2270	42682	4310	42683.8	5170	42683.7	5880	40182.8	5780
	42682.4	2877	42682.1	2250	42682.1	4300	42683.9	5160	42683.8	5870	40182.9	5810
	42682.5	2888	42682.2	2230	42682.2	4300	42684	5160	42683.9	5860	40183	5840
	42682.6	2900	42682.3	2220	42682.3	4300	42684.1	5160	42684	5860	40183.1	5880
	42682.7	2912	42682.4	2200	42682.4	4290	42684.2	5160	42684.1	5850	40183.2	5900
	42682.8	2926	42682.5	2190	42682.5	4290	42684.3	5170	42684.2	5850	40183.3	5930
	42682.9	2940	42682.6	2190	42682.6	4280	42684.4	5190	42684.3	5850	40183.4	5960
	42683	2955	42682.7	2180	42682.7	4280	42684.5	5200	42684.4	5850	40183.5	5990
	42683.1	2971	42682.8	2190	42682.8	4270	42684.6	5220	42684.5	5850	40183.6	6020
	42683.2	2988	42682.9	2190	42682.9	4270	42684.7	5240	42684.6	5860	40183.7	6040
	42683.3	3006	42683	2200	42683	4260	42684.8	5270	42684.7	5870	40183.8	6070
	42683.4	3024	42683.1	2210	42683.1	4250	42684.9	5290	42684.8	5870	40183.9	6090
	42683.5	3043	42683.2	2230	42683.2	4250	42685	5320	42684.9	5880	40184	6120
	42683.6	3062	42683.3	2250	42683.3	4240	42685.1	5360	42685	5890	40184.1	6140
	42683.7	3082	42683.4	2280	42683.4	4230	42685.2	5390	42685.1	5910	40184.2	6170
	42683.8	3103	42683.5	2310	42683.5	4230	42685.3	5430	42685.2	5920	40184.3	6190
	42683.9	3124	42683.6	2340	42683.6	4220	42685.4	5470	42685.3	5940	40184.4	6210
	42684	3145	42683.7	2380	42683.7	4210	42685.5	5510	42685.4	5950	40184.5	6230
	42684.1	3167	42683.8	2430	42683.8	4200	42685.6	5550	42685.5	5970	40184.6	6250
	42684.2	3189	42683.9	2480	42683.9	4190	42685.7	5590	42685.6	5990	40184.7	6270
	42684.3	3211	42684	2540	42684	4180	42685.8	5640	42685.7	6010	40184.8	6290
	42684.4	3234	42684.1	2610	42684.1	4170	42685.9	5690	42685.8	6040	40184.9	6310
	42684.5	3256	42684.2	2680	42684.2	4160	42686	5740	42685.9	6060	40185	6330
	42684.6	3279	42684.3	2760	42684.3	4150	42686.1	5790	42686	6080	40185.1	6350
	42684.7	3301	42684.4	2850	42684.4	4140	42686.2	5850	42686.1	6110	40185.2	6370
	42684.8	3324	42684.5	2940	42684.5	4130	42686.3	5910	42686.2	6140	40185.3	6380
	42684.9	3346	42684.6	3050	42684.6	4120	42686.4	5970	42686.3	6160	40185.4	6400
	42685	3369	42684.7	3160	42684.7	4110	42686.5	6030	42686.4	6190	40185.5	6420
	42685.1	3391	42684.8	3290	42684.8	4100	42686.6	6100	42686.5	6220	40185.6	6430
	42685.2	3413	42684.9	3420	42684.9	4080	42686.7	6160	42686.6	6250	40185.7	6450
	42685.3	3435	42685	3550	42685	4070	42686.8	6240	42686.7	6280	40185.8	6470
	42685.4	3457	42685.1	3690	42685.1	4060	42686.9	6310	42686.8	6320	40185.9	6490
	42685.5	3479	42685.2	3840	42685.2	4040	42687	6390	42686.9	6350	40186	6500
	42685.6	3500	42685.3	3980	42685.3	4030	42687.1	6470	42687	6390	40186.1	6520
	42685.7	3521	42685.4	4120	42685.4	4010	42687.2	6550	42687.1	6420	40186.2	6540
	42685.8	3542	42685.5	4250	42685.5	4000	42687.3	6630	42687.2	6460	40186.3	6560
	42685.9	3562	42685.6	4380	42685.6	3980	42687.4	6720	42687.3	6500	40186.4	6570
	42686	3582	42685.7	4500	42685.7	3960	42687.5	6810	42687.4	6530	40186.5	6590
	42686.1	3602	42685.8	4620	42685.8	3950	42687.6	6910	42687.5	6570	40186.6	6610
	42686.2	3621	42685.9	4730	42685.9	3930	42687.7	7010	42687.6	6620	40186.7	6630
	42686.3	3639	42686	4840	42686	3910	42687.8	7110	42687.7	6660	40186.8	6650
	42686.4	3658	42686.1	4940	42686.1	3890	42687.9	7210	42687.8	6700	40186.9	6670
	42686.5	3675	42686.2	5040	42686.2	3870	42688	7320	42687.9	6740	40187	6690
	42686.6	3692	42686.3	5140	42686.3	3860	42688.1	7430	42688	6790	40187.1	6720
	42686.7	3709	42686.4	5230	42686.4	3840	42688.2	7550	42688.1	6830	40187.2	6740
	42686.8	3725	42686.5	5330	42686.5	3810	42688.3	7670	42688.2	6880	40187.3	6760
	42686.9	3740	42686.6	5420	42686.6	3790	42688.4	7790	42688.3	6920	40187.4	6790
	42687	3755	42686.7	5510	42686.7	3770	42688.5	7920	42688.4	6970	40187.5	6810
	42687.1	3769	42686.8	5600	42686.8	3750	42688.6	8050	42688.5	7020	40187.6	6840
	42687.2	3782	42686.9	5690	42686.9	3730	42688.7	8180	42688.6	7070	40187.7	6870
	42687.3	3795	42687	5780	42687	3700	42688.8	8320	42688.7	7110	40187.8	6890
	42687.4	3807	42687.1	5870	42687.1	3680	42688.9	8450	42688.8	7160	40187.9	6920
	42687.5	3819	42687.2	5950	42687.2	3660	42689	8590	42688.9	7210	40188	6950
	42687.6	3830	42687.3	6040	42687.3	3630	42689.1	8740	42689	7250	40188.1	6980
	42687.7	3840	42687.4	6130	42687.4	3610	42689.2	8880	42689.1	7300	40188.2	7020
	42687.8	3849	42687.5	6220	42687.5	3580	42689.3	9030	42689.2	7340	40188.3	7050
	42687.9	3858	42687.6	6310	42687.6	3560	42689.4	9170	42689.3	7390	40188.4	7080
	42688	3867	42687.7	6400	42687.7	3530	42689.5	9320	42689.4	7430	40188.5	7120
	42688.1	3874	42687.8	6490	42687.8	3500	42689.6	9470	42689.5	7470	40188.6	7150
	42688.2	3881	42687.9	6590	42687.9	3480	42689.7	9620	42689.6	7520	40188.7	7190
	42688.3	3887	42688	6690	42688	3450	42689.8	9760	42689.7	7560	40188.8	7230
	42688.4	3893	42688.1	6800	42688.1	3420	42689.9	9910	42689.8	7600	40188.9	7260
	42688.5	3898	42688.2	6910	42688.2	3400	42690	10100	42689.9	7640	40189	7300
	42688.6	3902	42688.3	7030	42688.3	3370	42690.1	10200	42690	7670	40189.1	7340
	42688.7	3906	42688.4	7150	42688.4	3340	42690.2	10300	42690.1	7710	40189.2	7380
	42688.8	3909	42688.5	7280	42688.5	3320	42690.3	10500	42690.2	7750	40189.3	7410
	42688.9	3912	42688.6	7410	42688.6	3290	42690.4	10600	42690.3	7780	40189.4	7450
	42689	3914	42688.7	7550	42688.7	3260	42690.5	10700	42690.4	7810	40189.5	7490
	42689.1	3915	42688.8	7690	42688.8	3240	42690.6	10900	42690.5	7850	40189.6	7520
	42689.2	3916	42688.9	7840	42688.9	3210	42690.7	11000	42690.6	7880	40189.7	7560
	42689.3	3916	42689	7990	42689	3190	42690.8	11100	42690.7	7910	40189.8	7590
	42689.4	3916	42689.1	8140	42689.1	3160	42690.9	11200	42690.8	7940	40189.9	7620
	42689.5	3915	42689.2	8280	42689.2	3140	42691	11300	42690.9	7960	40190	7650
	42689.6	3914	42689.3	8420	42689.3	3120	42691.1	11400	42691	7990	40190.1	7680
	42689.7	3912	42689.4	8540	42689.4	3100	42691.2	11400	42691.1	8010	40190.2	7710
	42689.8	3910	42689.5	8660	42689.5	3070	42691.3	11500	42691.2	8040	40190.3	7730
	42689.9	3907	42689.6	8760	42689.6	3050	42691.4	11600	42691.3	8060	40190.4	7760
	42690	3904	42689.7	8840	42689.7	3030	42691.5	11600	42691.4	8080	40190.5	7780
	42690.1	3901	42689.8	8900	42689.8	3010	42691.6	11600	42691.5	8100	40190.6	7790
	42690.2	3897	42689.9	8930	42689.9	3000	42691.7	11600	42691.6	8120	40190.7	7800
	42690.3	3892	42690	8950	42690	2980	42691.8	11700	42691.7	8130	40190.8	7810
	42690.4	3888	42690.1	8940	42690.1	2960	42691.9	11600	42691.8	8150	40190.9	7820
	42690.5	3883	42690.2	8910	42690.2	2950	42692	11600	42691.9	8160	40191	7830
	42690.6	3878	42690.3	8860	42690.3	2930	42692.1	11600	42692	8170	40191.1	7820
	42690.7	3873	42690.4	8800	42690.4	2920	42692.2	11500	42692.1	8180	40191.2	7820
	42690.8	3867	42690.5	8710	42690.5	2910	42692.3	11500	42692.2	8190	40191.3	7810
	42690.9	3861	42690.6	8610	42690.6	2900	42692.4	11400	42692.3	8200	40191.4	7800
	42691	3855	42690.7	8490	42690.7	2890	42692.5	11300	42692.4	8200	40191.5	7790
	42691.1	3848	42690.8	8370	42690.8	2880	42692.6	11200	42692.5	8200	40191.6	7770
	42691.2	3841	42690.9	8230	42690.9	2870	42692.7	11100	42692.6	8200	40191.7	7750
	42691.3	3834	42691	8090	42691	2860	42692.8	11000	42692.7	8200	40191.8	7720
	42691.4	3827	42691.1	7940	42691.1	2850	42692.9	10900	42692.8	8200	40191.9	7690
	42691.5	3819	42691.2	7790	42691.2	2840	42693	10700	42692.9	8190	40192	7660
	42691.6	3811	42691.3	7630	42691.3	2840	42693.1	10600	42693	8180	40192.1	7630
	42691.7	3803	42691.4	7470	42691.4	2830	42693.2	10400	42693.1	8170	40192.2	7590
	42691.8	3795	42691.5	7310	42691.5	2830	42693.3	10300	42693.2	8150	40192.3	7550
	42691.9	3786	42691.6	7150	42691.6	2830	42693.4	10100	42693.3	8140	40192.4	7500
	42692	3777	42691.7	6980	42691.7	2820	42693.5	9890	42693.4	8120	40192.5	7460
	42692.1	3768	42691.8	6820	42691.8	2820	42693.6	9710	42693.5	8090	40192.6	7410
	42692.2	3758	42691.9	6660	42691.9	2820	42693.7	9510	42693.6	8070	40192.7	7360
	42692.3	3749	42692	6500	42692	2820	42693.8	9320	42693.7	8040	40192.8	7300
	42692.4	3739	42692.1	6350	42692.1	2810	42693.9	9120	42693.8	8010	40192.9	7250
	42692.5	3728	42692.2	6200	42692.2	2810	42694	8930	42693.9	7980	40193	7190
	42692.6	3718	42692.3	6050	42692.3	2810	42694.1	8730	42694	7940	40193.1	7140
	42692.7	3707	42692.4	5910	42692.4	2810	42694.2	8530	42694.1	7900	40193.2	7080
	42692.8	3696	42692.5	5780	42692.5	2810	42694.3	8340	42694.2	7860	40193.3	7020
	42692.9	3685	42692.6	5640	42692.6	2810	42694.4	8140	42694.3	7820	40193.4	6960
	42693	3673	42692.7	5510	42692.7	2810	42694.5	7950	42694.4	7770	40193.5	6900
	42693.1	3662	42692.8	5390	42692.8	2810	42694.6	7770	42694.5	7720	40193.6	6840
	42693.2	3650	42692.9	5260	42692.9	2800	42694.7	7580	42694.6	7670	40193.7	6780
	42693.3	3638	42693	5140	42693	2800	42694.8	7410	42694.7	7620	40193.8	6720
	42693.4	3626	42693.1	5020	42693.1	2800	42694.9	7230	42694.8	7560	40193.9	6660
	42693.5	3614	42693.2	4890	42693.2	2800	42695	7060	42694.9	7510	40194	6590
	42693.6	3601	42693.3	4770	42693.3	2790	42695.1	6900	42695	7450	40194.1	6530
	42693.7	3588	42693.4	4640	42693.4	2790	42695.2	6740	42695.1	7390	40194.2	6470
	42693.8	3576	42693.5	4510	42693.5	2780	42695.3	6590	42695.2	7330	40194.3	6420
	42693.9	3563	42693.6	4380	42693.6	2780	42695.4	6440	42695.3	7270	40194.4	6360
	42694	3550	42693.7	4250	42693.7	2770	42695.5	6290	42695.4	7210	40194.5	6300
	42694.1	3536	42693.8	4120	42693.8	2760	42695.6	6150	42695.5	7150	40194.6	6240
	42694.2	3523	42693.9	3980	42693.9	2760	42695.7	6020	42695.6	7090	40194.7	6190
	42694.3	3510	42694	3850	42694	2750	42695.8	5890	42695.7	7030	40194.8	6140
	42694.4	3496	42694.1	3710	42694.1	2740	42695.9	5760	42695.8	6970	40194.9	6080
	42694.5	3483	42694.2	3580	42694.2	2730	42696	5630	42695.9	6910	40195	6030
	42694.6	3469	42694.3	3460	42694.3	2720	42696.1	5510	42696	6850	40195.1	5980
	42694.7	3456	42694.4	3330	42694.4	2710	42696.2	5400	42696.1	6790	40195.2	5940
	42694.8	3442	42694.5	3220	42694.5	2700	42696.3	5280	42696.2	6730	40195.3	5890
	42694.9	3429	42694.6	3110	42694.6	2690	42696.4	5170	42696.3	6670	40195.4	5850
	42695	3415	42694.7	3000	42694.7	2680	42696.5	5070	42696.4	6620	40195.5	5800
	42695.1	3401	42694.8	2910	42694.8	2660	42696.6	4960	42696.5	6560	40195.6	5760
	42695.2	3388	42694.9	2820	42694.9	2650	42696.7	4860	42696.6	6510	40195.7	5730
	42695.3	3374	42695	2750	42695	2640	42696.8	4760	42696.7	6460	40195.8	5690
	42695.4	3361	42695.1	2680	42695.1	2630	42696.9	4670	42696.8	6410	40195.9	5650
	42695.5	3347	42695.2	2620	42695.2	2620	42697	4580	42696.9	6360	40196	5620
	42695.6	3334	42695.3	2570	42695.3	2610	42697.1	4490	42697	6310	40196.1	5590
	42695.7	3321	42695.4	2530	42695.4	2590	42697.2	4410	42697.1	6270	40196.2	5560
	42695.8	3307	42695.5	2490	42695.5	2580	42697.3	4330	42697.2	6220	40196.3	5530
	42695.9	3294	42695.6	2460	42695.6	2570	42697.4	4260	42697.3	6180	40196.4	5500
	42696	3281	42695.7	2440	42695.7	2560	42697.5	4190	42697.4	6140	40196.5	5480
	42696.1	3269	42695.8	2420	42695.8	2550	42697.6	4120	42697.5	6110	40196.6	5460
	42696.2	3256	42695.9	2410	42695.9	2550	42697.7	4060	42697.6	6070	40196.7	5440
	42696.3	3243	42696	2400	42696	2540	42697.8	4010	42697.7	6040	40196.8	5420
	42696.4	3231	42696.1	2390	42696.1	2530	42697.9	3960	42697.8	6010	40196.9	5400
	42696.5	3219	42696.2	2390	42696.2	2520	42698	3920	42697.9	5980	40197	5380
	42696.6	3207	42696.3	2390	42696.3	2520	42698.1	3880	42698	5950	40197.1	5360
	42696.7	3195	42696.4	2390	42696.4	2510	42698.2	3850	42698.1	5930	40197.2	5350
	42696.8	3183	42696.5	2400	42696.5	2510	42698.3	3820	42698.2	5900	40197.3	5340
	42696.9	3172	42696.6	2410	42696.6	2510	42698.4	3800	42698.3	5880	40197.4	5330
	42697	3161	42696.7	2420	42696.7	2510	42698.5	3780	42698.4	5860	40197.5	5320
	42697.1	3149	42696.8	2430	42696.8	2510	42698.6	3760	42698.5	5840	40197.6	5310
	42697.2	3138	42696.9	2450	42696.9	2510	42698.7	3750	42698.6	5830	40197.7	5300
	42697.3	3127	42697	2470	42697	2510	42698.8	3740	42698.7	5810	40197.8	5290
	42697.4	3116	42697.1	2490	42697.1	2510	42698.9	3740	42698.8	5800	40197.9	5280
	42697.5	3105	42697.2	2510	42697.2	2520	42699	3740	42698.9	5780	40198	5280
	42697.6	3095	42697.3	2540	42697.3	2520	42699.1	3740	42699	5770	40198.1	5270
	42697.7	3084	42697.4	2570	42697.4	2530	42699.2	3740	42699.1	5760	40198.2	5270
	42697.8	3074	42697.5	2590	42697.5	2540	42699.3	3750	42699.2	5750	40198.3	5270
	42697.9	3063	42697.6	2620	42697.6	2550	42699.4	3760	42699.3	5750	40198.4	5260
	42698	3053	42697.7	2650	42697.7	2560	42699.5	3780	42699.4	5740	40198.5	5260
	42698.1	3043	42697.8	2680	42697.8	2570	42699.6	3790	42699.5	5740	40198.6	5260
	42698.2	3034	42697.9	2710	42697.9	2580	42699.7	3810	42699.6	5730	40198.7	5260
	42698.3	3024	42698	2740	42698	2600	42699.8	3840	42699.7	5730	40198.8	5260
	42698.4	3015	42698.1	2770	42698.1	2610	42699.9	3860	42699.8	5730	40198.9	5260
	42698.5	3006	42698.2	2790	42698.2	2630	42700	3890	42699.9	5730	40199	5260
	42698.6	2997	42698.3	2810	42698.3	2650	42700.1	3920	42700	5730	40199.1	5260
	42698.7	2989	42698.4	2830	42698.4	2670	42700.2	3960	42700.1	5730	40199.2	5260
	42698.8	2981	42698.5	2830	42698.5	2690	42700.3	4000	42700.2	5730	40199.3	5260
	42698.9	2973	42698.6	2840	42698.6	2710	42700.4	4040	42700.3	5730	40199.4	5260
	42699	2966	42698.7	2830	42698.7	2730	42700.5	4090	42700.4	5740	40199.5	5270
	42699.1	2959	42698.8	2820	42698.8	2750	42700.6	4140	42700.5	5740	40199.6	5270
	42699.2	2953	42698.9	2810	42698.9	2780	42700.7	4190	42700.6	5750	40199.7	5270
	42699.3	2947	42699	2790	42699	2800	42700.8	4250	42700.7	5760	40199.8	5270
	42699.4	2942	42699.1	2760	42699.1	2830	42700.9	4310	42700.8	5770	40199.9	5270
	42699.5	2937	42699.2	2740	42699.2	2850	42701	4380	42700.9	5770	40200	5270
	42699.6	2933	42699.3	2710	42699.3	2880	42701.1	4450	42701	5780	40200.1	5270
	42699.7	2930	42699.4	2680	42699.4	2900	42701.2	4520	42701.1	5800	40200.2	5270
[truncated: 48,006 more rows]

## Sheet: Fig. 5a
Fig. 5a
	sample	cpm		mean	SD
SPT5	w/o kinase	416.6	463.3	440.1	33.0219
	HIPK1	52864	52869	52866.5	3.53553
	HIPK2	50626	44372	47499	4422.25
	HIPK3	40390	43217	41803.5	1998.99
	HIPK4	23948	23629	23788.5	225.567
	DYRK1A	70646	68140	69393	1772.01
	P-TEFb	36674	34944	35809	1223.29
His-c-Myc	w/o kinase	463.1	390.8	426.95	51.1238
	HIPK1	24883	23454	24168.5	1010.46
	HIPK2	57500	61675	59587.5	2952.17
	HIPK3	46575	43725	45150	2015.25
	HIPK4	60378	56535	58456.5	2717.41
	DYRK1A	132427	126789	129608	3986.67
	P-TEFb	134085	134019	134052	46.669
GST-CTD52	w/o kinase	635	692.3	663.65	40.5172
	HIPK1	9702	9757	9729.5	38.8909
	HIPK2	11254	13051	12152.5	1270.67
	HIPK3	6457	6352	6404.5	74.2462
	HIPK4	22149	21504	21826.5	456.084
	DYRK1A	33860	31945	32902.5	1354.11
	P-TEFb	135010	126166	130588	6253.65
GST	w/o kinase	409	393.6	401.3	10.8894
	HIPK1	1197	1304	1250.5	75.6604
	HIPK2	2224	2168	2196	39.598
	HIPK3	1367	1073	1220	207.889
	HIPK4	1367	1373	1370	4.24264
	DYRK1A	328	565	446.5	167.584
	P-TEFb	4301	4810	4555.5	359.917

## Sheet: Fig. 5e
Fig. 5e
	sample	cpm		mean	SD
w/o kinase	cons. CTD	476	638	557	81
	pY1	390	398	394	4
	pS2	535	361	448	87
	pT4	377	416	396.5	19.5
	pS5	386	483	434.5	48.5
	pS7	547	772	659.5	112.5
	pK7	388	376	382	6
HIPK1	cons. CTD	2660	2790	2725	65
	pY1	1413	1441	1427	14
	pS2	961	805	883	78
	pT4	1495	1423	1459	36
	pS5	727	883	805	78
	pS7	700	746	723	23
	pK7	1313	1227	1270	43
HIPK2	cons. CTD	1374	1599	1486.5	112.5
	pY1	974	959	966.5	7.5
	pS2	537	537	537	0
	pT4	995	1011	1003	8
	pS5	543	453	498	45
	pS7	566	502	534	32
	pK7	951	1074	1012.5	61.5
HIPK3	cons. CTD	1251	1352	1301.5	50.5
	pY1	909	817	863	46
	pS2	679	564	621.5	57.5
	pT4	984	850	917	67
	pS5	621	792	706.5	85.5
	pS7	600	600	600	0
	pK7	691	1055	873	182
HIPK4	cons. CTD	4025	3675	3850	175
	pY1	2101	1872	1986.5	114.5
	pS2	889	819	854	35
	pT4	2079	1672	1875.5	203.5
	pS5	811	715	763	48
	pS7	833	798	815.5	17.5
	pK7	3307	3357	3332	25
DYRK1A	cons. CTD	6349	9687	8018	1669
	pY1	3434	3342	3388	46
	pS2	753	824	788.5	35.5
	pT4	2549	1963	2256	293
	pS5	881	704	792.5	88.5
	pS7	492	429	460.5	31.5
	pK7	6480	5975	6227.5	252.5
P-TEFb	cons. CTD	46409	45722	46065.5	343.5
	pY1	4958	4143	4550.5	407.5
	pS2	4925	4154	4539.5	385.5
	pT4	16813	8458	12635.5	4177.5
	pS5	1949	2152	2050.5	101.5
	pS7	33132	35415	34273.5	1141.5
	pK7	45537	34984	40260.5	5276.5
Cdk12/CycK	cons. CTD	2667	2639	2653	14
	pY1	3335	1897	2616	719
	pS2	2172	2549	2360.5	188.5
	pT4	2781	2486	2633.5	147.5
	pS5	1644	2211	1927.5	283.5
	pS7	7754	6767	7260.5	493.5
	pK7	3023	4196	3609.5	586.5

## Sheet: Fig. 6a
Fig. 6a
HIPK3	Inhibitor concentration (uM)	absolute cpm		relative to DMSO control		mean	SD
Flavopiridol	0	16280	16063	1	1
	1	17528	14912	1.07666	0.928345	1.0025	0.0741569
	10	17083	13418	1.04932	0.835336	0.94233	0.106994
	100	17162	15278	1.05418	0.95113	1.00265	0.0515235
Roscovitine	0	12356	12474	1	1
	1	13319	12093	1.07794	0.969456	1.0237	0.0542407
	10	12118	12863	0.980738	1.03118	1.00596	0.0252234
	100	1346	11132	0.108935	0.892416	0.892416
Staurosporine	0	14687	12315	1	1
	1	14299	12951	0.973582	1.05164	1.01261	0.0390311
	10	12304	12397	0.837748	1.00666	0.922203	0.0844554
	100	5902	5002	0.401852	0.406171	0.404012	0.00215968
Dinaciclib	0	12997	10233	1	1
	1	12432	9520	0.956528	0.930323	0.943426	0.0131025
	10	11464	12047	0.88205	1.17727	1.02966	0.14761
	100	11424	11574	0.878972	1.13105	1.00501	0.126037
Palbociclib	0	10506	10591	1	1
	1	9410	10909	0.895679	1.03003	0.962852	0.0671734
	10	8334	9249	0.793261	0.873289	0.833275	0.0400138
	100	4720	3063	0.449267	0.289208	0.369237	0.0800296
Abemaciclib	0	11137	11218	1	1
	1	5510	1173	0.494747	0.104564	0.494747
	10	2078	1962	0.186585	0.174897	0.180741	0.00584389
	100	1583	1749	0.142139	0.15591	0.149024	0.00688566
GSK1059615	0	12697	11008	1	1
	1	7811	7112	0.615185	0.646076	0.63063	0.0154454
	10	2855	2384	0.224856	0.21657	0.220713	0.00414325
	100	1462	1354	0.115145	0.123001	0.119073	0.00392807
AS601245	0	9491	8441	1	1
	1	9904	10625	1.04351	1.25874	1.15113	0.107611
	10	9438	6029	0.994416	0.714252	0.854334	0.140082
	100	4999	3020	0.52671	0.357778	0.442244	0.084466
XMD8-70	0	15951	19335	1	1
	1	20715	17045	1.29866	0.881562	1.09011	0.208551
	10	17482	21196	1.09598	1.09625	1.09612	0.00013444
	100	18148	20703	1.13773	1.07075	1.10424	0.0334909
XMD-8-62-i	0	20134	15760	1	1
	1	16661	18797	0.827506	1.1927	1.0101	0.182599
	10	19944	18995	0.990563	1.20527	1.09791	0.107352
	100	21980	19262	1.09169	1.22221	1.15695	0.0652612
JWD-065	0	17661	16804	1	1
	1	14266	16086	0.807769	0.957272	0.88252	0.0747518
	10	11238	9703	0.636317	0.577422	0.60687	0.0294476
	100	3487	2811	0.197441	0.167282	0.182361	0.0150795
HTH-01-091	0	16592	16510	1	1
	1	17224	13137	1.03809	0.7957	0.916895	0.121196
	10	6968	6884	0.419961	0.416959	0.41846	0.001501
	100	3299	2697	0.198831	0.163356	0.181093	0.0177376
CVM-05-145-3	0	15123	14530	1	1
	1	18252	17107	1.2069	1.17736	1.19213	0.0147731
	10	17746	14687	1.17344	1.01081	1.09212	0.0813196
	100	19612	17295	1.29683	1.1903	1.24356	0.0532683
CVM-06-033-2	0	16736	15723	1	1
	1	15667	14052	0.936126	0.893723	0.914924	0.0212016
	10	5798	5372	0.346439	0.341665	0.344052	0.00238687
	100	1549	2062	0.092555	0.131145	0.11185	0.0192952
NVP-2	0	16886	13814	1	1
	1	14639	14593	0.866931	1.05639	0.961662	0.0947304
	10	14737	12554	0.872735	0.908788	0.890761	0.0180267
	100	13539	11247	0.801788	0.814174	0.807981	0.00619278

## Sheet: Fig. 6b
Fig. 6b
HIPK3	Inhibitor concentration (uM)	absolute cpm		relative to DMSO control		mean	SD
Abemaciclib	0	13588	13407	1	1
	0.0033	14226	15679	1.04695	1.16946	1.10821	0.0612553
	0.01	13693	16104	1.00773	1.20116	1.10445	0.0967181
	0.033	15529	15843	1.14285	1.1817	1.16227	0.0194247
	0.1	14302	14469	1.05255	1.07921	1.06588	0.013333
	0.33	9201	9361	0.677142	0.698217	0.687679	0.0105379
	1	5514	4961	0.405799	0.370031	0.387915	0.0178843
	10	1544	1064	0.11363	0.0793615	0.0964956	0.0171341
	100	823	1003	0.0605681	0.0748117	0.0676899	0.00712176
	333.33	905	653	0.0666029	0.0487059	0.0576544	0.00894849
	1000	868	783	0.0638799	0.0584023	0.0611411	0.00273878
GSK1059615	0	12309	14229	1	1
	0.0033	13482	12406	1.0953	0.871881	0.983589	0.111707
	0.01	14067	13877	1.14282	0.975262	1.05904	0.0837803
	0.033	14818	13906	1.20383	0.9773	1.09057	0.113267
	0.1	13037	13403	1.05914	0.94195	1.00055	0.0585971
	0.33	11105	9496	0.902185	0.667369	0.784777	0.117408
	1	8308	7445	0.674953	0.523227	0.59909	0.075863
	10	1867	1679	0.151678	0.117998	0.134838	0.0168396
	100	1078	795	0.0875782	0.0558718	0.071725	0.0158532
	333.33	1031	1041	0.0837599	0.0731604	0.0784601	0.0052997
	1000	982	846	0.079779	0.059456	0.0696175	0.0101615
JWD-065	0	10095	12355	1	1
	0.0033	11544	13167	1.14354	1.06572	1.10463	0.038907
	0.01	12066	13182	1.19525	1.06694	1.13109	0.0641544
	0.033	12601	13659	1.24824	1.10554	1.17689	0.0713487
	0.1	13525	12905	1.33977	1.04452	1.19214	0.147628
	0.33	13004	11515	1.28816	0.932011	1.11009	0.178076
	1	10575	9921	1.04755	0.802995	0.925272	0.122277
	10	5241	4822	0.519168	0.390287	0.454728	0.0644403
	100	1394	1019	0.138088	0.0824767	0.110282	0.0278057
	333.33	1286	1302	0.12739	0.105382	0.116386	0.0110037
	1000	1207	1106	0.119564	0.0895184	0.104541	0.0150229
HTH-01-091	0	10947	9500	1	1
	0.0033	11124	9796	1.01617	1.03116	1.02366	0.00749454
	0.01	12214	6821	1.11574	0.718	0.91687	0.19887
	0.033	12471	11697	1.13922	1.23126	1.18524	0.0460235
	0.1	12526	11183	1.14424	1.17716	1.1607	0.0164587
	0.33	10124	9447	0.92482	0.994421	0.95962	0.0348007
	1	7552	6294	0.689869	0.662526	0.676198	0.0136715
	10	3394	4027	0.310039	0.423895	0.366967	0.0569277
	100	1683	1513	0.153741	0.159263	0.156502	0.0027612
	333.33	1341	1420	0.122499	0.149474	0.135986	0.0134872
	1000	1861	1579	0.170001	0.166211	0.168106	0.00189519
CVM-06-033-2	0	6584	7108	1	1
	0.0033	7652	7789	1.16221	1.09581	1.12901	0.0332019
	0.01	7125	7563	1.08217	1.06401	1.07309	0.00907826
	0.033	7457	7498	1.13259	1.05487	1.09373	0.0388632
	0.1	7212	7166	1.09538	1.00816	1.05177	0.0436115
	0.33	7229	7036	1.09796	0.989871	1.04392	0.0540471
	1	7320	6677	1.11179	0.939364	1.02558	0.086211
	10	2939	3030	0.446385	0.42628	0.436333	0.0100525
	100	780	662	0.118469	0.0931345	0.105802	0.0126673
	333.33	499	439	0.0757898	0.0617614	0.0687756	0.0070142

## Sheet: Fig. 6c
Fig. 6c
abemaciclib	Inhibitor concentration (uM)	absolute cpm		relative to DMSO control		mean	SD
HIPK1	0	4393	3756	1	1
	0.01	4016	3624	0.914182	0.964856	0.939519	0.0253373
	0.033	3860	3814	0.878671	1.01544	0.947056	0.0683857
	0.1	4382	3819	0.997496	1.01677	1.00713	0.00963857
	0.33	3992	2917	0.908718	0.776624	0.842671	0.0660472
	1	3435	3234	0.781926	0.861022	0.821474	0.0395483
	10	1404	1427	0.319599	0.379925	0.349762	0.030163
	100	513	542	0.116777	0.144302	0.13054	0.0137629
	333.33	454	349	0.103346	0.092918	0.0981321	0.00521412
	1000	265	297	0.0603232	0.0790735	0.0696984	0.00937512
HIPK2	0	1770	1695	1	1
	0.01	1891	1436	1.06836	0.847198	0.95778	0.110582
	0.033	1915	1371	1.08192	0.80885	0.945385	0.136536
	0.1	1789	880	1.01073	0.519174	1.01073
	0.33	1363	1110	0.770056	0.654867	0.712462	0.0575946
	1	904	678	0.510734	0.4	0.455367	0.0553672
	10	331	261	0.187006	0.153982	0.170494	0.0165117
	100	264	240	0.149153	0.141593	0.145373	0.00377981
	333.33	208	189	0.117514	0.111504	0.114509	0.00300485
	1000	214	199	0.120904	0.117404	0.119154	0.00174991
HIPK3	0	13588	13407	1	1
	0.0033	14226	15679	1.04695	1.16946	1.10821	0.0612553
	0.01	13693	16104	1.00773	1.20116	1.10445	0.0967181
	0.033	15529	15843	1.14285	1.1817	1.16227	0.0194247
	0.1	14302	14469	1.05255	1.07921	1.06588	0.013333
	0.33	9201	9361	0.677142	0.698217	0.687679	0.0105379
	1	5514	4961	0.405799	0.370031	0.387915	0.0178843
	10	1544	1064	0.11363	0.0793615	0.0964956	0.0171341
	100	823	1003	0.0605681	0.0748117	0.0676899	0.00712176
	333.33	905	653	0.0666029	0.0487059	0.0576544	0.00894849
	1000	868	783	0.0638799	0.0584023	0.0611411	0.00273878
HIPK4	0	14563	10235	1	1
	0.01	10275	7478	0.705555	0.73063	0.718093	0.0125375
	0.1	10445	8656	0.717229	0.845725	0.781477	0.0642484
	0.33	12256	10308	0.841585	1.00713	0.924359	0.0827738
	1	12017	10097	0.825173	0.986517	0.905845	0.0806717
	10	7582	5818	0.520634	0.568442	0.544538	0.0239036
	100	2201	2202	0.151136	0.215144	0.18314	0.0320038
	333.33	2289	1987	0.157179	0.194138	0.175658	0.0184793
	1000	1427	1288	0.0979881	0.125843	0.111915	0.0139273
DYRK1A	0	47741	38609	1	1
	0.0033	44811	47151	0.938627	1.22124	1.07994	0.141308
	0.01	36418	38133	0.762824	0.987671	0.875248	0.112423
	0.033	29950	31372	0.627343	0.812557	0.71995	0.0926066
	0.1	21564	23760	0.451687	0.615401	0.533544	0.0818567
	0.33	5670	6080	0.118766	0.157476	0.138121	0.0193552
	1	3817	3922	0.0799522	0.101583	0.0907674	0.0108151
	10	607	614	0.0127144	0.015903	0.0143087	0.00159429
	100	346	335	0.00724744	0.00867673	0.00796209	0.000714647
	333.33	269	313	0.00563457	0.00810692	0.00687074	0.00123617
Cdk4/CycD3	0	31464	32842	1	1
	0.001	22711	29420	0.721809	0.895804	0.808807	0.0869976
	0.0033	24067	32926	0.764906	1.00256	0.883732	0.118826
	0.01	24356	31124	0.774091	0.947689	0.86089	0.086799
	0.033	24990	22059	0.794241	0.67167	0.732956	0.0612853
	0.1	11546	9581	0.366959	0.29173	0.329345	0.0376145
	0.33	1471	973	0.0467518	0.0296267	0.0381893	0.00856257
	1	637	536	0.0202454	0.0163206	0.018283	0.0019624
	10	522	498	0.0165904	0.0151635	0.0158769	0.000713439
	100	386	460	0.012268	0.0140065	0.0131372	0.000869233
Cdk6/CycD3	0	5990	6940	1	1
	0.001	5502	4869	0.918531	0.812855	0.865693	0.0528381
	0.0033	4196	4628	0.700501	0.772621	0.736561	0.0360601
	0.01	5385	4166	0.898998	0.695492	0.797245	0.101753
	0.033	4142	4148	0.691486	0.692487	0.691987	0.000500835
	0.1	2999	2504	0.500668	0.41803	0.459349	0.0413189
	0.33	1386	1407	0.231386	0.234891	0.233139	0.00175292
	1	897	801	0.14975	0.133723	0.141736	0.00801336
	10	383	330	0.0639399	0.0550918	0.0595159	0.00442404
	100	267	359	0.0445743	0.0599332	0.0522538	0.00767947
Cdk9/CycT1	0	6235	7704	1	1
	0.001	6054	5061	0.97097	0.656931	0.97097
	0.0033	6797	6145	1.09014	0.797638	0.943887	0.146249
	0.01	6804	6237	1.09126	0.809579	0.950419	0.14084
	0.033	7309	5957	1.17225	0.773235	0.972744	0.199509
	0.1	6011	4791	0.964074	0.621885	0.792979	0.171095
	0.33	2525	2357	0.404972	0.305945	0.355458	0.0495135
	1	1632	1302	0.261748	0.169003	0.215376	0.0463725
	10	537	403	0.0861267	0.0523105	0.0692186	0.0169081
	100	395	361	0.063352	0.0468588	0.0551054	0.00824664

## Sheet: Fig. 7a
Fig. 7a
HIPK2		HIPK3		DYRK1A		Cdk4/CycD3
Time [s]	Response units (RU)	Time [s]	Response units (RU)	Time [s]	Response units (RU)	Time [s]	Response units (RU)
-39.5	-2.2886	-39.5	-2.06	-39.5	-2.3154	-39.5	-1.6811
-39.4	-1.1506	-39.4	-1.706	-39.4	-0.7905	-39.4	0.3528
-39.3	0.5392	-39.3	0.8937	-39.3	1.4322	-39.3	1.5217
-39.2	0.0167	-39.2	0.0432	-39.2	0.8511	-39.2	0.9826
-39.1	-0.3936	-39.1	-0.2189	-39.1	0.3595	-39.1	0.5944
-39	1.5913	-39	1.0396	-39	2.0733	-39	1.7406
-38.9	0.5828	-38.9	0.2138	-38.9	0.6519	-38.9	0.1564
-38.8	0.4851	-38.8	0.1966	-38.8	0.545	-38.8	0.000999995
-38.7	0.1656	-38.7	0.2511	-38.7	0.1779	-38.7	-0.0659
-38.6	0.3929	-38.6	-0.2736	-38.6	0.3006	-38.6	0.1729
-38.5	0.2911	-38.5	-0.3884	-38.5	0.1515	-38.5	0.1515
-38.4	0.1882	-38.4	0.321	-38.4	0.1153	-38.4	0.162
-38.3	0.1356	-38.3	0.1052	-38.3	0.0154	-38.3	0.3555
-38.2	0.2379	-38.2	0.051	-38.2	0.136	-38.2	0.558
-38.1	0.6982	-38.1	1.0337	-38.1	0.5716	-38.1	0.5489
-38	0.0697	-38	0.7674	-38	-0.0702	-38	-0.1698
-37.9	0.4134	-37.9	0.1253	-37.9	0.2577	-37.9	0.2054
-37.8	0.4409	-37.8	0.3886	-37.8	0.1644	-37.8	-0.0373
-37.7	0.4275	-37.7	0.515	-37.7	0.3851	-37.7	-0.3541
-37.6	-0.1522	-37.6	-0.4814	-37.6	-0.068	-37.6	-0.8131
-37.5	-0.2208	-37.5	-0.3631	-37.5	-0.1349	-37.5	-0.7241
-37.4	-0.6727	-37.4	-0.8052	-37.4	-0.3985	-37.4	-0.8805
-37.3	-0.8269	-37.3	-0.8473	-37.3	-0.6632	-37.3	-0.9451
-37.2	-0.7389	-37.2	-1.2467	-37.2	-0.8108	-37.2	-0.7886
-37.1	-0.3151	-37.1	-0.7559	-37.1	-0.6242	-37.1	-0.6005
-37	-0.1513	-37	-0.4212	-37	-0.2642	-37	-0.068
-36.9	0.1441	-36.9	-0.2483	-36.9	0.1774	-36.9	0.1805
-36.8	0.4978	-36.8	-0.0802	-36.8	0.2234	-36.8	0.0473
-36.7	0.1597	-36.7	0.1992	-36.7	0.1279	-36.7	-0.0666
-36.6	0.0759	-36.6	-0.2201	-36.6	0.0361	-36.6	0.0755
-36.5	0.0687	-36.5	0.1472	-36.5	0.1091	-36.5	0.1438
-36.4	0.0096	-36.4	0.3951	-36.4	0.0237	-36.4	0.1951
-36.3	0.0122	-36.3	0.4111	-36.3	0.0442	-36.3	0.2988
-36.2	0.005	-36.2	0.2881	-36.2	0.042	-36.2	0.3166
-36.1	-0.0202	-36.1	0.2004	-36.1	0.0229	-36.1	0.3096
-36	-0.0831	-36	0.1508	-36	0.0145	-36	0.2899
-35.9	-0.1197	-35.9	0.1092	-35.9	-0.0098	-35.9	0.245
-35.8	-0.1043	-35.8	0.1101	-35.8	-0.0613	-35.8	0.2199
-35.7	-0.0636	-35.7	0.1141	-35.7	-0.0197	-35.7	0.2151
-35.6	-0.04	-35.6	0.1038	-35.6	-0.0018	-35.6	0.1647
-35.5	-0.0348	-35.5	0.0936	-35.5	0.0011	-35.5	0.1522
-35.4	-0.0286	-35.4	0.1059	-35.4	0.0123	-35.4	0.114
-35.3	-0.0271	-35.3	0.0827	-35.3	0.0242	-35.3	0.1129
-35.2	-0.0267	-35.2	0.038	-35.2	0.0317	-35.2	0.1065
-35.1	-0.0169	-35.1	0.0226	-35.1	0.0153	-35.1	0.0754
-35	0.0016	-35	0.0081	-35	0.00970001	-35	0.0752
-34.9	-0.0141	-34.9	-0.0028	-34.9	0.00120001	-34.9	0.0712
-34.8	-0.0087	-34.8	-0.0322	-34.8	-0.0037	-34.8	0.0906
-34.7	9.46e-11	-34.7	-0.0374	-34.7	-0.0286	-34.7	0.0887
-34.6	0.0066	-34.6	-0.0377	-34.6	-0.0202	-34.6	0.0627
-34.5	0.0314	-34.5	-0.0496	-34.5	-0.0031	-34.5	0.0635
-34.4	0.0373	-34.4	-0.0537	-34.4	-0.00139999	-34.4	0.047
-34.3	0.0222	-34.3	-0.0318	-34.3	-0.002	-34.3	0.0349
-34.2	0.0048	-34.2	-0.0264	-34.2	-0.0156	-34.2	0.0612
-34.1	0.0036	-34.1	-0.0253	-34.1	-0.0147	-34.1	0.0695
-34	0.0063	-34	-0.0107	-34	-0.0241	-34	0.0668
-33.9	-0.01	-33.9	-0.0172	-33.9	-0.0347	-33.9	0.0705
-33.8	-0.0107	-33.8	-0.0118	-33.8	-0.0438	-33.8	0.0827
-33.7	-0.0071	-33.7	-0.0346	-33.7	-0.0398	-33.7	0.0849
-33.6	-0.0142	-33.6	-0.0302	-33.6	-0.0472	-33.6	0.0838
-33.5	-0.0125	-33.5	-0.0321	-33.5	-0.0377	-33.5	0.0821
-33.4	-0.006	-33.4	-0.0292	-33.4	-0.0365	-33.4	0.0774
-33.3	-0.0101	-33.3	-0.0381	-33.3	-0.0334	-33.3	0.0726
-33.2	-0.0047	-33.2	-0.0551	-33.2	-0.0288	-33.2	0.0633
-33.1	0.0035	-33.1	-0.0678	-33.1	-0.0226	-33.1	0.0603
-33	-0.000600002	-33	-0.0678	-33	-0.0337	-33	0.061
-32.9	0.000100003	-32.9	-0.0699	-32.9	-0.0371	-32.9	0.0528
-32.8	-0.0001	-32.8	-0.0757	-32.8	-0.0377	-32.8	0.0425
-32.7	-0.0002	-32.7	-0.0824	-32.7	-0.0389	-32.7	0.0452
-32.6	0.000699998	-32.6	-0.08	-32.6	-0.0323	-32.6	0.0498
-32.5	0.003	-32.5	-0.0764	-32.5	-0.0241	-32.5	0.0534
-32.4	0.0042	-32.4	-0.0774	-32.4	-0.0224	-32.4	0.0515
-32.3	0.0047	-32.3	-0.0795	-32.3	-0.0248	-32.3	0.0567
-32.2	0.0045	-32.2	-0.0769	-32.2	-0.0183	-32.2	0.0545
-32.1	0.0122	-32.1	-0.0804	-32.1	-0.0178	-32.1	0.0531
-32	0.0115	-32	-0.0801	-32	-0.0149	-32	0.0524
-31.9	0.0072	-31.9	-0.0836	-31.9	-0.0182	-31.9	0.0525
-31.8	0.0061	-31.8	-0.0829	-31.8	-0.0182	-31.8	0.0512
-31.7	0.0033	-31.7	-0.0854	-31.7	-0.0154	-31.7	0.0524
-31.6	0.0019	-31.6	-0.0844	-31.6	-0.0131	-31.6	0.0485
-31.5	0.0028	-31.5	-0.0856	-31.5	-0.014	-31.5	0.0451
-31.4	0.0077	-31.4	-0.0856	-31.4	-0.0157	-31.4	0.044
-31.3	0.0107	-31.3	-0.0833	-31.3	-0.0172	-31.3	0.042
-31.2	0.0103	-31.2	-0.0837	-31.2	-0.0222	-31.2	0.0393
-31.1	0.0082	-31.1	-0.0912	-31.1	-0.0219	-31.1	0.0394
-31	0.0052	-31	-0.0962	-31	-0.0195	-31	0.0407
-30.9	0.003	-30.9	-0.0938	-30.9	-0.0189	-30.9	0.0392
-30.8	0.0024	-30.8	-0.0954	-30.8	-0.0177	-30.8	0.0363
-30.7	0.0051	-30.7	-0.0975	-30.7	-0.0148	-30.7	0.0375
-30.6	0.0063	-30.6	-0.0967	-30.6	-0.0164	-30.6	0.0377
-30.5	0.0071	-30.5	-0.0975	-30.5	-0.017	-30.5	0.035
-30.4	0.0073	-30.4	-0.1	-30.4	-0.0161	-30.4	0.0319
-30.3	0.0105	-30.3	-0.1045	-30.3	-0.0174	-30.3	0.0305
-30.2	0.0078	-30.2	-0.1081	-30.2	-0.0212	-30.2	0.0313
-30.1	0.0047	-30.1	-0.1089	-30.1	-0.0234	-30.1	0.0299
-30	0.0065	-30	-0.1098	-30	-0.0262	-30	0.0343
-29.9	0.0074	-29.9	-0.115	-29.9	-0.0249	-29.9	0.0338
-29.8	0.0085	-29.8	-0.1173	-29.8	-0.0245	-29.8	0.0362
-29.7	0.0093	-29.7	-0.1215	-29.7	-0.0249	-29.7	0.0384
-29.6	0.0012	-29.6	-0.1224	-29.6	-0.0276	-29.6	0.039
-29.5	-0.0012	-29.5	-0.125	-29.5	-0.031	-29.5	0.0404
-29.4	0.0034	-29.4	-0.1272	-29.4	-0.0303	-29.4	0.035
-29.3	0.0078	-29.3	-0.1296	-29.3	-0.0304	-29.3	0.0317
-29.2	0.0094	-29.2	-0.1336	-29.2	-0.0293	-29.2	0.0258
-29.1	0.0064	-29.1	-0.1371	-29.1	-0.0263	-29.1	0.0235
-29	0.0056	-29	-0.1407	-29	-0.0323	-29	0.0239
-28.9	0.0091	-28.9	-0.1426	-28.9	-0.0351	-28.9	0.022
-28.8	0.0117	-28.8	-0.1465	-28.8	-0.0339	-28.8	0.0216
-28.7	0.0119	-28.7	-0.1498	-28.7	-0.0376	-28.7	0.018
-28.6	0.0146	-28.6	-0.15	-28.6	-0.0399	-28.6	0.012
-28.5	0.0182	-28.5	-0.1504	-28.5	-0.0424	-28.5	0.0129
-28.4	0.0166	-28.4	-0.1531	-28.4	-0.0423	-28.4	0.0101
-28.3	0.0165	-28.3	-0.1546	-28.3	-0.045	-28.3	0.0067
-28.2	0.0163	-28.2	-0.1505	-28.2	-0.0432	-28.2	0.0008
-28.1	0.0168	-28.1	-0.1503	-28.1	-0.042	-28.1	-0.0023
-28	0.0205	-28	-0.1507	-28	-0.046	-28	-0.0055
-27.9	0.0218	-27.9	-0.1525	-27.9	-0.0478	-27.9	-0.0083
-27.8	0.0245	-27.8	-0.1497	-27.8	-0.0441	-27.8	-0.0122
-27.7	0.0223	-27.7	-0.1488	-27.7	-0.038	-27.7	-0.0112
-27.6	0.0199	-27.6	-0.1449	-27.6	-0.038	-27.6	-0.0131
-27.5	0.021	-27.5	-0.1416	-27.5	-0.0395	-27.5	-0.0147
-27.4	0.0156	-27.4	-0.1357	-27.4	-0.0359	-27.4	-0.0111
-27.3	0.0123	-27.3	-0.1389	-27.3	-0.0398	-27.3	-0.0129
-27.2	0.0111	-27.2	-0.138	-27.2	-0.0447	-27.2	-0.0136
-27.1	0.0093	-27.1	-0.1315	-27.1	-0.0443	-27.1	-0.0123
-27	0.0089	-27	-0.1248	-27	-0.0467	-27	-0.0109
-26.9	0.0103	-26.9	-0.1232	-26.9	-0.0442	-26.9	-0.0137
-26.8	0.0102	-26.8	-0.1227	-26.8	-0.0469	-26.8	-0.0144
-26.7	0.0168	-26.7	-0.1242	-26.7	-0.0516	-26.7	-0.0101
-26.6	0.0179	-26.6	-0.1222	-26.6	-0.0501	-26.6	-0.013
-26.5	0.0195	-26.5	-0.1208	-26.5	-0.0511	-26.5	-0.0119
-26.4	0.0215	-26.4	-0.121	-26.4	-0.0526	-26.4	-0.0147
-26.3	0.0162	-26.3	-0.1201	-26.3	-0.0534	-26.3	-0.0095
-26.2	0.0142	-26.2	-0.1179	-26.2	-0.0533	-26.2	-0.0122
-26.1	0.0134	-26.1	-0.1155	-26.1	-0.0585	-26.1	-0.0136
-26	0.0095	-26	-0.1142	-26	-0.062	-26	-0.0124
-25.9	0.0107	-25.9	-0.1186	-25.9	-0.0632	-25.9	-0.011
-25.8	0.0136	-25.8	-0.1158	-25.8	-0.0624	-25.8	-0.007
-25.7	0.0165	-25.7	-0.1133	-25.7	-0.0625	-25.7	-0.0059
-25.6	0.0152	-25.6	-0.1148	-25.6	-0.0637	-25.6	-0.0034
-25.5	0.0143	-25.5	-0.1129	-25.5	-0.0654	-25.5	0.0002
-25.4	0.017	-25.4	-0.1135	-25.4	-0.0677	-25.4	-0.0009
-25.3	0.02	-25.3	-0.113	-25.3	-0.0692	-25.3	2.62e-10
-25.2	0.0147	-25.2	-0.1152	-25.2	-0.0716	-25.2	0.0021
-25.1	0.0129	-25.1	-0.1166	-25.1	-0.0739	-25.1	0.0043
-25	0.0192	-25	-0.1136	-25	-0.0755	-25	0.0048
-24.9	0.0213	-24.9	-0.1133	-24.9	-0.0813	-24.9	0.0006
-24.8	0.0231	-24.8	-0.114	-24.8	-0.0775	-24.8	-0.003
-24.7	0.0233	-24.7	-0.1117	-24.7	-0.0735	-24.7	-0.0044
-24.6	0.0212	-24.6	-0.1102	-24.6	-0.0743	-24.6	-0.0081
-24.5	0.0243	-24.5	-0.1062	-24.5	-0.0721	-24.5	-0.0062
-24.4	0.0268	-24.4	-0.103	-24.4	-0.0728	-24.4	-0.0081
-24.3	0.024	-24.3	-0.1021	-24.3	-0.0759	-24.3	-0.0077
-24.2	0.0215	-24.2	-0.0962	-24.2	-0.0775	-24.2	-0.0044
-24.1	0.0195	-24.1	-0.0964	-24.1	-0.0785	-24.1	-0.0075
-24	0.0207	-24	-0.0963	-24	-0.0781	-24	-0.0085
-23.9	0.0188	-23.9	-0.0939	-23.9	-0.0725	-23.9	-0.0139
-23.8	0.0178	-23.8	-0.0903	-23.8	-0.0699	-23.8	-0.0138
-23.7	0.0173	-23.7	-0.0875	-23.7	-0.0684	-23.7	-0.0137
-23.6	0.0129	-23.6	-0.0871	-23.6	-0.0673	-23.6	-0.0166
-23.5	0.0172	-23.5	-0.0889	-23.5	-0.0657	-23.5	-0.0195
-23.4	0.0209	-23.4	-0.0866	-23.4	-0.0611	-23.4	-0.019
-23.3	0.0216	-23.3	-0.0879	-23.3	-0.0638	-23.3	-0.0151
-23.2	0.0196	-23.2	-0.086	-23.2	-0.0646	-23.2	-0.0157
-23.1	0.0227	-23.1	-0.0873	-23.1	-0.0679	-23.1	-0.014
-23	0.0236	-23	-0.0829	-23	-0.0683	-23	-0.0114
-22.9	0.0214	-22.9	-0.0786	-22.9	-0.0648	-22.9	-0.0128
-22.8	0.0193	-22.8	-0.079	-22.8	-0.0658	-22.8	-0.0104
-22.7	0.0188	-22.7	-0.0787	-22.7	-0.0672	-22.7	-0.0125
-22.6	0.02	-22.6	-0.0741	-22.6	-0.067	-22.6	-0.0105
-22.5	0.0174	-22.5	-0.0795	-22.5	-0.0676	-22.5	-0.0102
-22.4	0.0114	-22.4	-0.0818	-22.4	-0.0679	-22.4	-0.0084
-22.3	0.0139	-22.3	-0.0827	-22.3	-0.068	-22.3	-0.0099
-22.2	0.0142	-22.2	-0.0823	-22.2	-0.0603	-22.2	-0.009
-22.1	0.0176	-22.1	-0.0808	-22.1	-0.0568	-22.1	-0.0057
-22	0.0189	-22	-0.0752	-22	-0.0611	-22	-0.0083
-21.9	0.0163	-21.9	-0.0839	-21.9	-0.0632	-21.9	-0.0101
-21.8	0.0131	-21.8	-0.0836	-21.8	-0.0717	-21.8	-0.0114
-21.7	0.0205	-21.7	-0.0745	-21.7	-0.0728	-21.7	-0.0136
-21.6	0.0342	-21.6	-0.0678	-21.6	-0.0704	-21.6	-0.0131
-21.5	0.0375	-21.5	-0.0524	-21.5	-0.0751	-21.5	-0.0218
-21.4	0.0361	-21.4	-0.0504	-21.4	-0.0742	-21.4	-0.0214
-21.3	0.0352	-21.3	-0.0626	-21.3	-0.0748	-21.3	-0.0091
-21.2	0.0269	-21.2	-0.0645	-21.2	-0.0751	-21.2	0.001
-21.1	0.0235	-21.1	-0.0754	-21.1	-0.0645	-21.1	0.008
-21	0.0192	-21	-0.0903	-21	-0.0629	-21	0.009
-20.9	0.0251	-20.9	-0.0926	-20.9	-0.0684	-20.9	0.0094
-20.8	0.0349	-20.8	-0.1025	-20.8	-0.0787	-20.8	0.0123
-20.7	0.0372	-20.7	-0.0989	-20.7	-0.0922	-20.7	0.0099
-20.6	0.0342	-20.6	-0.0979	-20.6	-0.0765	-20.6	0.0072
-20.5	0.0343	-20.5	-0.102	-20.5	-0.069	-20.5	-0.0032
-20.4	0.0317	-20.4	-0.1081	-20.4	-0.0543	-20.4	-0.0065
-20.3	0.0249	-20.3	-0.1082	-20.3	-0.044	-20.3	-0.0095
-20.2	0.0187	-20.2	-0.1076	-20.2	-0.0383	-20.2	-0.0175
-20.1	0.0252	-20.1	-0.0973	-20.1	-0.0334	-20.1	-0.0188
-20	0.0251	-20	-0.0883	-20	-0.024	-20	-0.0155
-19.9	0.0225	-19.9	-0.0844	-19.9	-0.031	-19.9	-0.0104
-19.8	0.0184	-19.8	-0.0802	-19.8	-0.0448	-19.8	-0.0123
-19.7	0.022	-19.7	-0.0787	-19.7	-0.0573	-19.7	-0.015
-19.6	0.0142	-19.6	-0.0808	-19.6	-0.0519	-19.6	-0.0068
-19.5	0.011	-19.5	-0.0862	-19.5	-0.0552	-19.5	-0.0024
-19.4	0.0199	-19.4	-0.0904	-19.4	-0.0656	-19.4	-0.0027
-19.3	0.0243	-19.3	-0.0947	-19.3	-0.074	-19.3	-0.000299999
-19.2	0.0308	-19.2	-0.0952	-19.2	-0.0736	-19.2	-0.0056
-19.1	0.0387	-19.1	-0.0959	-19.1	-0.0746	-19.1	-0.0085
-19	0.0453	-19	-0.0953	-19	-0.089	-19	-0.0069
-18.9	0.0516	-18.9	-0.0945	-18.9	-0.0826	-18.9	-0.0155
-18.8	0.0655	-18.8	-0.0939	-18.8	-0.0735	-18.8	-0.0179
-18.7	0.0698	-18.7	-0.0968	-18.7	-0.073	-18.7	-0.0151
-18.6	0.0626	-18.6	-0.0977	-18.6	-0.0787	-18.6	-0.0103
-18.5	0.0553	-18.5	-0.1054	-18.5	-0.0746	-18.5	-0.0023
-18.4	0.0387	-18.4	-0.1029	-18.4	-0.0692	-18.4	0.0015
-18.3	0.0266	-18.3	-0.0929	-18.3	-0.0716	-18.3	0.0028
-18.2	0.0214	-18.2	-0.0914	-18.2	-0.0763	-18.2	0.0024
-18.1	0.0113	-18.1	-0.0868	-18.1	-0.0849	-18.1	0.0041
-18	0.0017	-18	-0.0817	-18	-0.0986	-18	0.01
-17.9	0.0023	-17.9	-0.0779	-17.9	-0.1001	-17.9	0.012
-17.8	-7.32e-09	-17.8	-0.0785	-17.8	-0.0794	-17.8	0.0054
-17.7	0.016	-17.7	-0.0841	-17.7	-0.0691	-17.7	0.0076
-17.6	0.0362	-17.6	-0.0838	-17.6	-0.0742	-17.6	0.0004
-17.5	0.0498	-17.5	-0.0861	-17.5	-0.0785	-17.5	0.0026
-17.4	0.0654	-17.4	-0.0864	-17.4	-0.0745	-17.4	-0.0038
-17.3	0.0536	-17.3	-0.0862	-17.3	-0.0804	-17.3	-0.0078
-17.2	0.0422	-17.2	-0.0789	-17.2	-0.0874	-17.2	-0.0142
-17.1	0.0357	-17.1	-0.0759	-17.1	-0.0812	-17.1	-0.0189
-17	0.0263	-17	-0.0687	-17	-0.0673	-17	-0.0145
-16.9	0.0179	-16.9	-0.0776	-16.9	-0.0643	-16.9	-0.0094
-16.8	0.0056	-16.8	-0.0805	-16.8	-0.0674	-16.8	0.000599998
-16.7	-0.000800004	-16.7	-0.0823	-16.7	-0.0596	-16.7	0.0049
-16.6	0.00179999	-16.6	-0.0824	-16.6	-0.0562	-16.6	0.0084
-16.5	0.000799999	-16.5	-0.0817	-16.5	-0.0443	-16.5	0.0119
-16.4	0.0097	-16.4	-0.0837	-16.4	-0.0238	-16.4	0.0044
-16.3	0.0157	-16.3	-0.086	-16.3	-0.00950001	-16.3	-0.0054
-16.2	0.0151	-16.2	-0.0764	-16.2	0.00599999	-16.2	-0.015
-16.1	0.000799998	-16.1	-0.0739	-16.1	0.00570001	-16.1	-0.0073
-16	-0.0137	-16	-0.0749	-16	-0.009	-16	0.0065
-15.9	-0.0234	-15.9	-0.0868	-15.9	-0.0133	-15.9	0.0155
-15.8	-0.0269	-15.8	-0.1061	-15.8	-0.018	-15.8	-0.0008
-15.7	-0.0363	-15.7	-0.1187	-15.7	-0.0149	-15.7	-0.0245
-15.6	-0.0384	-15.6	-0.1245	-15.6	-0.0169	-15.6	-0.0568
-15.5	-0.0437	-15.5	-0.1276	-15.5	-0.0242	-15.5	-0.0813
-15.4	-0.0364	-15.4	-0.1282	-15.4	-0.0322	-15.4	-0.0854
-15.3	-0.0481	-15.3	-0.1239	-15.3	-0.0286	-15.3	-0.0831
-15.2	-0.0549	-15.2	-0.1223	-15.2	-0.0295	-15.2	-0.0742
-15.1	-0.0358	-15.1	-0.1227	-15.1	-0.0349	-15.1	-0.0752
-15	-0.00900001	-15	-0.1208	-15	-0.0206	-15	-0.0735
-14.9	0.000799995	-14.9	-0.1164	-14.9	-0.0155	-14.9	-0.0713
-14.8	-0.0181	-14.8	-0.1199	-14.8	-0.011	-14.8	-0.0689
-14.7	-0.0226	-14.7	-0.1203	-14.7	-0.0076	-14.7	-0.0698
-14.6	-0.0185	-14.6	-0.1181	-14.6	-0.0142	-14.6	-0.0738
-14.5	-0.0159	-14.5	-0.1123	-14.5	-0.0123	-14.5	-0.0681
-14.4	-0.0096	-14.4	-0.1107	-14.4	-0.0177	-14.4	-0.0671
-14.3	0.00619999	-14.3	-0.1074	-14.3	-0.0141	-14.3	-0.0665
-14.2	0.0329	-14.2	-0.1074	-14.2	-0.0102	-14.2	-0.0691
-14.1	0.04	-14.1	-0.1051	-14.1	-0.0019	-14.1	-0.0559
-14	0.0395	-14	-0.1009	-14	-0.0067	-14	-0.0423
-13.9	0.0244	-13.9	-0.097	-13.9	-0.000300001	-13.9	-0.0339
-13.8	0.0158	-13.8	-0.0951	-13.8	0.0065	-13.8	-0.0225
-13.7	0.0094	-13.7	-0.085	-13.7	0.0035	-13.7	-0.0133
-13.6	0.0104	-13.6	-0.0772	-13.6	0.0031	-13.6	0.0041
-13.5	0.0195	-13.5	-0.0614	-13.5	0.0027	-13.5	0.0254
-13.4	0.0242	-13.4	-0.0549	-13.4	0.0013	-13.4	0.0467
-13.3	0.0164	-13.3	-0.0425	-13.3	-0.0046	-13.3	0.0511
-13.2	0.0176	-13.2	-0.0351	-13.2	-0.007	-13.2	0.057
-13.1	0.0166	-13.1	-0.0353	-13.1	-0.0072	-13.1	0.0532
-13	0.0194	-13	-0.0505	-13	0.0101	-13	0.0501
-12.9	0.0401	-12.9	-0.0612	-12.9	0.0364	-12.9	0.055
-12.8	0.0422	-12.8	-0.0751	-12.8	0.0486	-12.8	0.0471
-12.7	0.0297	-12.7	-0.0685	-12.7	0.0323	-12.7	0.0415
-12.6	0.0196	-12.6	-0.059	-12.6	0.0222	-12.6	0.0408
-12.5	0.0137	-12.5	-0.0542	-12.5	0.0128	-12.5	0.0494
-12.4	0.0176	-12.4	-0.0501	-12.4	-0.0009	-12.4	0.0395
-12.3	0.0226	-12.3	-0.0528	-12.3	-0.0185	-12.3	0.0338
-12.2	0.0311	-12.2	-0.0584	-12.2	-0.0295	-12.2	0.0278
-12.1	0.0367	-12.1	-0.0569	-12.1	-0.0378	-12.1	0.0219
-12	0.0313	-12	-0.0604	-12	-0.0451	-12	0.0095
-11.9	0.0364	-11.9	-0.0558	-11.9	-0.0523	-11.9	0.0064
-11.8	0.0412	-11.8	-0.0621	-11.8	-0.0542	-11.8	0.0041
-11.7	0.0479	-11.7	-0.0681	-11.7	-0.0458	-11.7	0.0051
-11.6	0.0541	-11.6	-0.063	-11.6	-0.0393	-11.6	0.0003
-11.5	0.0566	-11.5	-0.0661	-11.5	-0.0331	-11.5	-0.0063
-11.4	0.0578	-11.4	-0.0638	-11.4	-0.0219	-11.4	-0.0037
-11.3	0.0531	-11.3	-0.0625	-11.3	-0.0201	-11.3	0.0003
-11.2	0.0474	-11.2	-0.0606	-11.2	-0.024	-11.2	-0.0003
-11.1	0.0471	-11.1	-0.0619	-11.1	-0.0256	-11.1	-0.0034
-11	0.0495	-11	-0.0587	-11	-0.0281	-11	-0.0026
-10.9	0.0451	-10.9	-0.0554	-10.9	-0.0263	-10.9	0.0024
-10.8	0.0386	-10.8	-0.0533	-10.8	-0.0256	-10.8	0.0029
-10.7	0.0323	-10.7	-0.0451	-10.7	-0.0227	-10.7	0.000600001
-10.6	0.0342	-10.6	-0.0467	-10.6	-0.0225	-10.6	0.000399999
-10.5	0.0357	-10.5	-0.0454	-10.5	-0.0197	-10.5	-0.0015
-10.4	0.0357	-10.4	-0.0382	-10.4	-0.026	-10.4	-0.0015
-10.3	0.0286	-10.3	-0.0346	-10.3	-0.0294	-10.3	-0.0063
-10.2	0.0282	-10.2	-0.0391	-10.2	-0.0284	-10.2	-0.0071
-10.1	0.0254	-10.1	-0.0413	-10.1	-0.0329	-10.1	-0.0016
-10	0.0231	-10	-0.0482	-10	-0.0449	-10	0.0009
-9.9	0.0217	-9.9	-0.0505	-9.9	-0.0522	-9.9	-0.0022
-9.8	0.0286	-9.8	-0.0464	-9.8	-0.0597	-9.8	-0.0044
-9.7	0.0294	-9.7	-0.0443	-9.7	-0.0646	-9.7	-0.0069
-9.6	0.026	-9.6	-0.039	-9.6	-0.0633	-9.6	-0.0085
-9.5	0.0364	-9.5	-0.0354	-9.5	-0.0673	-9.5	-0.0172
-9.4	0.0397	-9.4	-0.0296	-9.4	-0.0729	-9.4	-0.023
-9.3	0.0353	-9.3	-0.0307	-9.3	-0.0796	-9.3	-0.0291
-9.2	0.0324	-9.2	-0.0313	-9.2	-0.0851	-9.2	-0.0378
-9.1	0.0318	-9.1	-0.0325	-9.1	-0.0872	-9.1	-0.0464
-9	0.0314	-9	-0.0342	-9	-0.0765	-9	-0.0564
-8.9	0.0312	-8.9	-0.031	-8.9	-0.0553	-8.9	-0.062
-8.8	0.0316	-8.8	-0.0298	-8.8	-0.0488	-8.8	-0.0682
-8.7	0.0435	-8.7	-0.0323	-8.7	-0.0413	-8.7	-0.0616
-8.6	0.0475	-8.6	-0.0364	-8.6	-0.0264	-8.6	-0.0519
-8.5	0.039	-8.5	-0.0356	-8.5	-0.0223	-8.5	-0.0435
-8.4	0.0253	-8.4	-0.0274	-8.4	-0.018	-8.4	-0.0418
-8.3	0.0141	-8.3	-0.0201	-8.3	-0.0116	-8.3	-0.033
-8.2	-0.0012	-8.2	-0.0135	-8.2	-0.0022	-8.2	-0.0206
-8.1	0.0048	-8.1	-0.0191	-8.1	-0.0108	-8.1	-0.0163
-8	0.00120013	-8	-0.0199	-8	-0.00880003	-8	-0.0224999
-7.9	-0.0019	-7.9	-0.0121	-7.9	-0.0115	-7.9	-0.0212
-7.8	-0.0036	-7.8	-0.0081	-7.8	-0.0125	-7.8	-0.0134
-7.7	-0.00710004	-7.7	-0.0118999	-7.7	-0.000799975	-7.7	-0.0042
-7.6	-0.008	-7.6	-0.0136	-7.6	0.0001	-7.6	-0.0054
-7.5	-0.0026	-7.5	-0.0156	-7.5	0.0028	-7.5	-0.0033
-7.4	-0.0018	-7.4	-0.0183	-7.4	0.0044	-7.4	-0.0022
-7.3	-0.0054	-7.3	-0.0176	-7.3	0.0044	-7.3	0.002
-7.2	-0.006	-7.2	-0.0176	-7.2	0.0065	-7.2	0.0003
-7.1	-0.0065	-7.1	-0.0169	-7.1	0.0048	-7.1	0.0034
-7	-0.0027	-7	-0.0191	-7	0.005	-7	0.0089
-6.9	-0.0014	-6.9	-0.0158	-6.9	0.0041	-6.9	0.0113
-6.8	0.0047	-6.8	-0.0139	-6.8	0.0045	-6.8	0.019
-6.7	0.0052	-6.7	-0.0111	-6.7	0.0079	-6.7	0.021
-6.6	0.0031	-6.6	-0.0114	-6.6	0.0061	-6.6	0.0208
-6.5	0.0067	-6.5	-0.0115	-6.5	0.0071	-6.5	0.019
-6.4	0.0049	-6.4	-0.0108	-6.4	0.0079	-6.4	0.0152
-6.3	0.0064	-6.3	-0.0077	-6.3	0.0089	-6.3	0.0137
-6.2	0.0069	-6.2	-0.0103	-6.2	0.0097	-6.2	0.012
-6.1	0.0065	-6.1	-0.0087	-6.1	0.009	-6.1	0.0119
-6	0.0052	-6	-0.0071	-6	0.0086	-6	0.0124
-5.9	0.0026	-5.9	-0.0052	-5.9	0.0095	-5.9	0.0144
-5.8	0.0001	-5.8	-0.0055	-5.8	0.0106	-5.8	0.0121
-5.7	-0.0013	-5.7	-0.0059	-5.7	0.0149	-5.7	0.0145
-5.6	0.0014	-5.6	-0.0027	-5.6	0.0078	-5.6	0.0178
-5.5	0.0013	-5.5	-0.0033	-5.5	0.0078	-5.5	0.0118
-5.4	0.0017	-5.4	-0.0045	-5.4	0.0061	-5.4	0.0077
-5.3	-0.0003	-5.3	-0.0042	-5.3	0.0047	-5.3	0.0077
-5.2	-0.0016	-5.2	0.0025	-5.2	-0.0015	-5.2	0.0083
-5.1	-0.0023	-5.1	0.0024	-5.1	-0.0035	-5.1	0.0097
-5	-0.0043	-5	0.0015	-5	-0.0036	-5	0.0059
-4.9	-0.006	-4.9	0.0064	-4.9	-0.0013	-4.9	0.0083
-4.8	-0.0042	-4.8	0.0114	-4.8	-0.0026	-4.8	0.0013
-4.7	-0.0032	-4.7	0.0156	-4.7	-0.0002	-4.7	-0.0032
-4.6	-0.0037	-4.6	0.0184	-4.6	-0.0041	-4.6	-0.0055
-4.5	-0.0019	-4.5	0.0187	-4.5	-0.0129	-4.5	-0.0139
-4.4	0.0005	-4.4	0.0157	-4.4	-0.0127	-4.4	-0.0128
-4.3	-0.0026	-4.3	0.0142	-4.3	-0.013	-4.3	-0.0161
-4.2	-0.0071	-4.2	0.0125	-4.2	-0.0131	-4.2	-0.0191
-4.1	-0.0034	-4.1	0.0123	-4.1	-0.0204	-4.1	-0.0199
-4	-0.0017	-4	0.0102	-4	-0.0263	-4	-0.0217
-3.9	-0.0023	-3.9	0.0125	-3.9	-0.028	-3.9	-0.0223
-3.8	-0.001	-3.8	0.016	-3.8	-0.0274	-3.8	-0.0203
-3.7	0.0035	-3.7	0.0146	-3.7	-0.027	-3.7	-0.0221
-3.6	0.0022	-3.6	0.0107	-3.6	-0.0291	-3.6	-0.0264
-3.5	-0.0018	-3.5	0.0242	-3.5	-0.0299	-3.5	-0.0263
-3.4	-0.0082	-3.4	0.0236	-3.4	-0.0373	-3.4	-0.0259
-3.3	-0.0111	-3.3	0.025	-3.3	-0.0422	-3.3	-0.0246
-3.2	-0.0099	-3.2	0.0162	-3.2	-0.0473	-3.2	-0.0261
-3.1	-0.0025	-3.1	0.0083	-3.1	-0.0485	-3.1	-0.0244
-3	-0.0009	-3	0.001	-3	-0.0496	-3	-0.0236
-2.9	0.0072	-2.9	0.0041	-2.9	-0.0453	-2.9	-0.0158
-2.8	0.014	-2.8	0.0013	-2.8	-0.0434	-2.8	-0.0141
-2.7	0.0171	-2.7	0.0022	-2.7	-0.0441	-2.7	-0.0133
-2.6	0.0184	-2.6	0.0032	-2.6	-0.0437	-2.6	-0.0198
-2.5	0.0202	-2.5	0.0096	-2.5	-0.0429	-2.5	-0.0222
-2.4	0.0238	-2.4	0.0111	-2.4	-0.0534	-2.4	-0.0184
-2.3	0.0288	-2.3	0.0186	-2.3	-0.0526	-2.3	-0.0199
-2.2	0.0296	-2.2	0.0193	-2.2	-0.0566	-2.2	-0.0193
-2.1	0.0303	-2.1	0.0234	-2.1	-0.0579	-2.1	-0.0254
-2	0.033	-2	0.032	-2	-0.0582	-2	-0.0355
-1.9	0.0255	-1.9	0.0337	-1.9	-0.0665	-1.9	-0.0479
-1.8	0.0162	-1.8	0.0177	-1.8	-0.0753	-1.8	-0.0445
-1.7	0.0149	-1.7	0.019	-1.7	-0.0764	-1.7	-0.04
-1.6	0.0195	-1.6	0.0157	-1.6	-0.0791	-1.6	-0.0393
-1.5	0.0293	-1.5	0.023	-1.5	-0.0843	-1.5	-0.0414
-1.4	0.033	-1.4	0.0227	-1.4	-0.0809	-1.4	-0.0488
-1.3	0.038	-1.3	0.0224	-1.3	-0.0795	-1.3	-0.0554
-1.2	0.0447	-1.2	0.0221	-1.2	-0.074	-1.2	-0.0617
-1.1	0.0487	-1.1	0.0201	-1.1	-0.0677	-1.1	-0.0617
-1	0.0564	-1	0.0201	-1	-0.0545	-1	-0.0554
-0.899998	0.0564	-0.899998	0.0214	-0.899998	-0.0526	-0.899998	-0.0488
-0.799999	0.0564	-0.799999	0.0214	-0.799999	-0.0526	-0.799999	-0.043
-0.699997		-0.699997		-0.699997		-0.699997
-0.599998		-0.599998		-0.599998		-0.599998
-0.5		-0.5		-0.5		-0.5
-0.399998		-0.399998		-0.399998		-0.399998
-0.299999		-0.299999		-0.299999		-0.299999
-0.199997		-0.199997		-0.199997		-0.199997
-0.0999985		-0.0999985		-0.0999985		-0.0999985
0		0		0		0
0.100002		0.100002		0.100002		0.100002
0.200001		0.200001		0.200001		0.200001
0.300003		0.300003		0.300003		0.300003
0.400002		0.400002		0.400002		0.400002
0.5		0.5		0.5		0.5
0.600002		0.600002		0.600002		0.600002
0.700001		0.700001		0.700001		0.700001
0.800003		0.800003		0.800003		0.800003
0.900002		0.900002		0.900002		0.900002
1		1		1		1
1.1		1.1		1.1		1.1
1.2		1.2		1.2		1.2
1.3		1.3		1.3		1.3
1.4		1.4		1.4		1.4
1.5		1.5		1.5		1.5
1.6		1.6		1.6		1.6
1.7		1.7		1.7		1.7
1.8	-0.0285235	1.8	2.863	1.8	-0.00108753	1.8	0.145315
1.9	-0.0247585	1.9	2.89942	1.9	0.0298037	1.9	0.148637
2	-0.0139391	2	2.95198	2	0.0345926	2	0.144638
2.1	-0.0111421	2.1	2.73915	2.1	0.0418213	2.1	0.142218
2.2	-0.0111421	2.2	2.5687	2.2	0.0463417	2.2	0.142218
2.3	-0.0111421	2.3	2.36339	2.3	0.0541293	2.3	0.137159
2.4	-0.00624787	2.4	2.31176	2.4	0.0617008	2.4	0.142218
2.5	0.0080715	2.5	2.25044	2.5	0.0541293	2.5	0.133062
2.6	0.00387851	2.6	2.11098	2.6	0.0636723	2.6	0.14097
2.7	0.03652	2.7	2.16656	2.7	0.057121	2.7	0.124388
2.8	0.0632414	2.8	2.20369	2.8	0.0918708	2.8	0.1239
2.9	0.0816714	2.9	2.18956	2.9	0.0649205	2.9	0.0791098
3	0.0719264	3	2.09533	3	0.0575539	3	0.0868179
3.1	0.0653352	3.1	2.0965	3.1	0.0589747	3.1	0.0879477
3.2	0.096601	3.2	2.11091	3.2	0.0467266	3.2	0.0913782
3.3	0.080888	3.3	2.09453	3.3	0.0763602	3.3	0.0836382
3.4	0.0825467	3.4	2.096	3.4	0.0805971	3.4	0.0753494
3.5	0.0916381	3.5	2.08889	3.5	0.0774416	3.5	0.0719264
3.6	0.0823432	3.6	2.08495	3.6	0.0832846	3.6	0.0641731
3.7	0.0931028	3.7	2.07938	3.7	0.077302	3.7	0.0610464
3.8	0.106455	3.8	2.07888	3.8	0.0820954	3.8	0.0600702
3.9	0.09838	3.9	2.07453	3.9	0.0842042	3.9	0.0710368
4	0.108526	4	2.09462	4	0.0802986	4	0.0911541
4.1	0.118465	4.1	2.11551	4.1	0.0891875	4.1	0.0794734
4.2	0.123849	4.2	2.11765	4.2	0.0817447	4.2	0.0869526
4.3	0.138085	4.3	2.13044	4.3	0.0793832	4.3	0.0849127
4.4	0.141568	4.4	2.13846	4.4	0.080729	4.4	0.0876462
4.5	0.151157	4.5	2.14332	4.5	0.0961527	4.5	0.0877777
4.6	0.15244	4.6	2.14471	4.6	0.090525	4.6	0.0811658
4.7	0.156195	4.7	2.13739	4.7	0.0956954	4.7	0.0850906
4.8	0.165701	4.8	2.13644	4.8	0.0894108	4.8	0.0889169
4.9	0.169552	4.9	2.14583	4.9	0.087351	4.9	0.0883523
5	0.171131	5	2.13615	5	0.0838173	5	0.0717819
5.1	0.180801	5.1	2.13942	5.1	0.0712097	5.1	0.0762827
5.2	0.188908	5.2	2.12057	5.2	0.0668444	5.2	0.0763103
5.3	0.192856	5.3	2.12127	5.3	0.0598379	5.3	0.0739398
5.4	0.195758	5.4	2.12197	5.4	0.0605806	5.4	0.0709797
5.5	0.204141	5.5	2.11814	5.5	0.0590706	5.5	0.0717991
5.6	0.210186	5.6	2.11822	5.6	0.0698928	5.6	0.0777944
5.7	0.211311	5.7	2.13974	5.7	0.0770707	5.7	0.0958965
5.8	0.213668	5.8	2.13702	5.8	0.0769122	5.8	0.0925292
5.9	0.221049	5.9	2.13326	5.9	0.0818761	5.9	0.0926543
6	0.225164	6	2.13201	6	0.0814552	6	0.0952743
6.1	0.228808	6.1	2.13207	6.1	0.0895302	6.1	0.097096
6.2	0.236533	6.2	2.12991	6.2	0.105694	6.2	0.100794
6.3	0.243178	6.3	2.13062	6.3	0.101929	6.3	0.102306
6.4	0.250787	6.4	2.12986	6.4	0.0990589	6.4	0.0989445
6.5	0.261267	6.5	2.13366	6.5	0.0955043	6.5	0.0973741
6.6	0.264818	6.6	2.13757	6.6	0.0924305	6.6	0.114295
6.7	0.26419	6.7	2.13484	6.7	0.0841212	6.7	0.115326
6.8	0.269069	6.8	2.1381	6.8	0.0846575	6.8	0.116152
6.9	0.274242	6.9	2.14414	6.9	0.0788543	6.9	0.117158
7	0.283125	7	2.14729	7	0.0879505	7	0.11389
7.1	0.287553	7.1	2.13423	7.1	0.090773	7.1	0.117377
7.2	0.287103	7.2	2.1368	7.2	0.0916104	7.2	0.117871
7.3	0.284492	7.3	2.1397	7.3	0.0930227	7.3	0.119374
7.4	0.284161	7.4	2.12436	7.4	0.0927351	7.4	0.108986
7.5	0.286386	7.5	2.12512	7.5	0.0871726	7.5	0.102495
7.6	0.28841	7.6	2.12891	7.6	0.086989	7.6	0.104768
7.7	0.296029	7.7	2.13077	7.7	0.0941744	7.7	0.109969
7.8	0.298708	7.8	2.13173	7.8	0.0991818	7.8	0.112275
7.9	0.300139	7.9	2.13402	7.9	0.102185	7.9	0.116273
8	0.30642	8	2.12483	8	0.105801	8	0.120571
8.1	0.313984	8.1	2.13559	8.1	0.111799	8.1	0.118306
8.2	0.31812	8.2	2.14823	8.2	0.117273	8.2	0.118025
8.3	0.327094	8.3	2.15845	8.3	0.117573	8.3	0.118541
8.4	0.328759	8.4	2.16362	8.4	0.115713	8.4	0.126212
8.5	0.324486	8.5	2.16385	8.5	0.122087	8.5	0.127417
8.6	0.326748	8.6	2.16213	8.6	0.121127	8.6	0.125349
8.7	0.328017	8.7	2.16155	8.7	0.125309	8.7	0.126263
8.8	0.325735	8.8	2.15917	8.8	0.119704	8.8	0.127489
8.9	0.329376	8.9	2.16124	8.9	0.119725	8.9	0.136165
9	0.331547	9	2.159	9	0.122028	9	0.135585
9.1	0.335082	9.1	2.1618	9.1	0.12306	9.1	0.132005
9.2	0.342522	9.2	2.16192	9.2	0.137068	9.2	0.131598
9.3	0.3401	9.3	2.16042	9.3	0.149881	9.3	0.131605
9.4	0.342023	9.4	2.16082	9.4	0.162452	9.4	0.13699
9.5	0.348393	9.5	2.16185	9.5	0.160768	9.5	0.142974
9.6	0.344293	9.6	2.1548	9.6	0.159491	9.6	0.146641
9.7	0.345423	9.7	2.14975	9.7	0.164947	9.7	0.149029
9.8	0.344043	9.8	2.1476	9.8	0.171407	9.8	0.14993
9.9	0.345788	9.9	2.147	9.9	0.173393	9.9	0.149242
10	0.3478	10	2.15462	10	0.174586	10	0.150958
10.1	0.34783	10.1	2.15669	10.1	0.172422	10.1	0.154943
10.2	0.350049	10.2	2.15863	10.2	0.174813	10.2	0.155445
10.3	0.349709	10.3	2.15984	10.3	0.1784	10.3	0.16003
10.4	0.348355	10.4	2.16078	10.4	0.179794	10.4	0.157248
10.5	0.350986	10.5	2.16353	10.5	0.179396	10.5	0.157236
10.6	0.352922	10.6	2.16613	10.6	0.176343	10.6	0.155643
10.7	0.352736	10.7	2.16537	10.7	0.179814	10.7	0.159531
10.8	0.352951	10.8	2.16471	10.8	0.177541	10.8	0.163324
10.9	0.353706	10.9	2.16636	10.9	0.178756	10.9	0.166628
11	0.357754	11	2.17432	11	0.177565	11	0.166337
11.1	0.347225	11.1	2.17582	11.1	0.178028	11.1	0.172507
11.2	0.356435	11.2	2.18125	11.2	0.175022	11.2	0.182466
11.3	0.365652	11.3	2.18321	11.3	0.174825	11.3	0.185059
11.4	0.367876	11.4	2.18218	11.4	0.176607	11.4	0.183759
11.5	0.3695	11.5	2.17829	11.5	0.173208	11.5	0.18664
11.6	0.372309	11.6	2.17808	11.6	0.169013	11.6	0.187445
11.7	0.371176	11.7	2.17885	11.7	0.168727	11.7	0.184166
11.8	0.373781	11.8	2.17802	11.8	0.172908	11.8	0.185251
11.9	0.374048	11.9	2.17196	11.9	0.169825	11.9	0.183967
12	0.378638	12	2.17202	12	0.171799	12	0.184071
12.1	0.375814	12.1	2.1789	12.1	0.176654	12.1	0.184761
12.2	0.374264	12.2	2.18124	12.2	0.179046	12.2	0.181383
12.3	0.375181	12.3	2.18164	12.3	0.185211	12.3	0.179789
12.4	0.377009	12.4	2.17984	12.4	0.191764	12.4	0.179079
12.5	0.375087	12.5	2.1838	12.5	0.188614	12.5	0.181164
12.6	0.377305	12.6	2.18225	12.6	0.187832	12.6	0.180082
12.7	0.37594	12.7	2.17935	12.7	0.190307	12.7	0.178297
12.8	0.37931	12.8	2.17142	12.8	0.191886	12.8	0.180174
12.9	0.377766	12.9	2.16214	12.9	0.188597	12.9	0.177779
13	0.382076	13	2.16013	13	0.201663	13	0.172573
13.1	0.387683	13.1	2.16452	13.1	0.204639	13.1	0.17238
13.2	0.388433	13.2	2.16452	13.2	0.206421	13.2	0.171454
13.3	0.389256	13.3	2.16224	13.3	0.204631	13.3	0.172743
13.4	0.387616	13.4	2.16657	13.4	0.205127	13.4	0.174439
13.5	0.389143	13.5	2.16516	13.5	0.203842	13.5	0.173749
13.6	0.395021	13.6	2.17502	13.6	0.204322	13.6	0.171953
13.7	0.39694	13.7	2.18413	13.7	0.201833	13.7	0.177112
13.8	0.399443	13.8	2.18448	13.8	0.200641	13.8	0.184053
13.9	0.396931	13.9	2.18499	13.9	0.201742	13.9	0.183851
14	0.394361	14	2.18088	14	0.199076	14	0.183265
14.1	0.394163	14.1	2.17777	14.1	0.198468	14.1	0.186943
14.2	0.394871	14.2	2.1731	14.2	0.199166	14.2	0.182646
14.3	0.396267	14.3	2.17869	14.3	0.198682	14.3	0.17884
14.4	0.398842	14.4	2.1838	14.4	0.201451	14.4	0.17665
14.5	0.403668	14.5	2.17927	14.5	0.199059	14.5	0.178246
14.6	0.404585	14.6	2.17471	14.6	0.194588	14.6	0.174559
14.7	0.409178	14.7	2.17143	14.7	0.189217	14.7	0.169861
14.8	0.409121	14.8	2.16756	14.8	0.185834	14.8	0.175257
14.9	0.412074	14.9	2.17143	14.9	0.18553	14.9	0.183332
15	0.415731	15	2.17316	15	0.181848	15	0.176582
15.1	0.413875	15.1	2.17262	15.1	0.180409	15.1	0.18078
15.2	0.4128	15.2	2.17166	15.2	0.177285	15.2	0.183778
15.3	0.413505	15.3	2.17049	15.3	0.173801	15.3	0.181979
15.4	0.414902	15.4	2.1591	15.4	0.170734	15.4	0.181568
15.5	0.413943	15.5	2.15549	15.5	0.168365	15.5	0.178408
15.6	0.411387	15.6	2.15993	15.6	0.169147	15.6	0.177823
15.7	0.41783	15.7	2.16394	15.7	0.166944	15.7	0.175939
15.8	0.418735	15.8	2.15389	15.8	0.159993	15.8	0.172361
15.9	0.415734	15.9	2.15657	15.9	0.157821	15.9	0.171351
16	0.417626	16	2.16112	16	0.159611	16	0.171934
16.1	0.423403	16.1	2.15628	16.1	0.1615	16.1	0.168656
16.2	0.425623	16.2	2.15598	16.2	0.165558	16.2	0.172231
16.3	0.428406	16.3	2.15772	16.3	0.164765	16.3	0.171449
16.4	0.430478	16.4	2.16015	16.4	0.163496	16.4	0.17454
16.5	0.431064	16.5	2.15982	16.5	0.162717	16.5	0.175942
16.6	0.428488	16.6	2.15467	16.6	0.165189	16.6	0.178128
16.7	0.429392	16.7	2.15238	16.7	0.166755	16.7	0.175224
16.8	0.431487	16.8	2.15362	16.8	0.168835	16.8	0.170827
16.9	0.431199	16.9	2.15457	16.9	0.167733	16.9	0.16904
17	0.433657	17	2.15442	17	0.169306	17	0.171038
17.1	0.432477	17.1	2.15237	17.1	0.170601	17.1	0.16797
17.2	0.43545	17.2	2.15343	17.2	0.168744	17.2	0.164493
17.3	0.437642	17.3	2.15263	17.3	0.172645	17.3	0.162309
17.4	0.438242	17.4	2.15536	17.4	0.172656	17.4	0.159631
17.5	0.436652	17.5	2.15635	17.5	0.170294	17.5	0.158244
17.6	0.438423	17.6	2.15564	17.6	0.175088	17.6	0.157451
17.7	0.437521	17.7	2.15321	17.7	0.178892	17.7	0.156764
17.8	0.441457	17.8	2.15368	17.8	0.184458	17.8	0.156666
17.9	0.441578	17.9	2.15128	17.9	0.182375	17.9	0.157562
18	0.442136	18	2.15036	18	0.182563	18	0.155186
18.1	0.437179	18.1	2.14681	18.1	0.182052	18.1	0.155198
18.2	0.440424	18.2	2.14849	18.2	0.175588	18.2	0.160287
18.3	0.441296	18.3	2.14673	18.3	0.176574	18.3	0.164785
18.4	0.445938	18.4	2.14553	18.4	0.169933	18.4	0.163408
18.5	0.449413	18.5	2.14698	18.5	0.167273	18.5	0.163511
18.6	0.451196	18.6	2.147	18.6	0.171047	18.6	0.163424
18.7	0.452358	18.7	2.15213	18.7	0.175823	18.7	0.165634
18.8	0.453332	18.8	2.15164	18.8	0.177022	18.8	0.169239
18.9	0.454111	18.9	2.14948	18.9	0.175933	18.9	0.170745
19	0.459514	19	2.14889	19	0.180719	19	0.172048
19.1	0.461551	19.1	2.14944	19.1	0.185919	19.1	0.172462
19.2	0.460393	19.2	2.14904	19.2	0.188219	19.2	0.172064
19.3	0.45876	19.3	2.15204	19.3	0.186544	19.3	0.171361
19.4	0.458351	19.4	2.15073	19.4	0.189339	19.4	0.171963
19.5	0.460712	19.5	2.14566	19.5	0.190752	19.5	0.17267
19.6	0.46106	19.6	2.14202	19.6	0.191756	19.6	0.175861
19.7	0.457945	19.7	2.13818	19.7	0.191392	19.7	0.179661
19.8	0.459789	19.8	2.13771	19.8	0.196382	19.8	0.177791
19.9	0.455423	19.9	2.13655	19.9	0.194931	19.9	0.175524
20	0.456286	20	2.13694	20	0.193846	20	0.175832
20.1	0.462237	20.1	2.13491	20.1	0.194639	20.1	0.178028
20.2	0.46482	20.2	2.1333	20.2	0.194663	20.2	0.180531
20.3	0.466085	20.3	2.13411	20.3	0.196278	20.3	0.182841
20.4	0.46026	20.4	2.13568	20.4	0.198882	20.4	0.181554
20.5	0.46281	20.5	2.13362	20.5	0.197209	20.5	0.182651
20.6	0.462605	20.6	2.13608	20.6	0.200193	20.6	0.180569
20.7	0.464257	20.7	2.13552	20.7	0.199714	20.7	0.182649
20.8	0.466514	20.8	2.13877	20.8	0.200614	20.8	0.182974
20.9	0.465604	20.9	2.13703	20.9	0.201827	20.9	0.186491
21	0.463707	21	2.13931	21	0.19936	21	0.18453
21.1	0.461025	21.1	2.13668	21.1	0.200865	21.1	0.184939
21.2	0.4608	21.2	2.1372	21.2	0.19913	21.2	0.185142
21.3	0.462564	21.3	2.13832	21.3	0.200451	21.3	0.18664
21.4	0.464954	21.4	2.1397	21.4	0.201673	21.4	0.187464
21.5	0.468836	21.5	2.13922	21.5	0.203488	21.5	0.188493
21.6	0.467671	21.6	2.1359	21.6	0.205899	21.6	0.194579
21.7	0.470449	21.7	2.13117	21.7	0.209808	21.7	0.19489
21.8	0.468854	21.8	2.13322	21.8	0.213733	21.8	0.195993
21.9	0.467957	21.9	2.13249	21.9	0.22219	21.9	0.197313
22	0.4672	22	2.1308	22	0.222919	22	0.197833
22.1	0.469858	22.1	2.12929	22.1	0.221869	22.1	0.192092
22.2	0.471014	22.2	2.12998	22.2	0.219728	22.2	0.194291
22.3	0.472775	22.3	2.12675	22.3	0.219163	22.3	0.191726
22.4	0.471598	22.4	2.12907	22.4	0.218986	22.4	0.193341
22.5	0.471197	22.5	2.13211	22.5	0.222093	22.5	0.194559
22.6	0.466561	22.6	2.13306	22.6	0.226508	22.6	0.195274
22.7	0.467152	22.7	2.1354	22.7	0.22597	22.7	0.196
22.8	0.469038	22.8	2.13775	22.8	0.225409	22.8	0.197835
22.9	0.471719	22.9	2.14016	22.9	0.223773	22.9	0.202348
23	0.47339	23	2.13725	23	0.225989	23	0.202454
23.1	0.47446	23.1	2.13201	23.1	0.228702	23.1	0.20146
23.2	0.476011	23.2	2.12979	23.2	0.230028	23.2	0.207044
23.3	0.472051	23.3	2.12754	23.3	0.231228	23.3	0.207077
23.4	0.474032	23.4	2.12728	23.4	0.229173	23.4	0.209787
23.5	0.472657	23.5	2.12317	23.5	0.229598	23.5	0.212693
23.6	0.471975	23.6	2.12059	23.6	0.231004	23.6	0.209131
23.7	0.469109	23.7	2.11917	23.7	0.230141	23.7	0.209248
23.8	0.469212	23.8	2.12059	23.8	0.227292	23.8	0.207474
23.9	0.467746	23.9	2.11881	23.9	0.228141	23.9	0.209191
24	0.468652	24	2.11929	24	0.229487	24	0.210515
24.1	0.470969	24.1	2.11357	24.1	0.229437	24.1	0.212725
24.2	0.475255	24.2	2.11294	24.2	0.232471	24.2	0.210549
24.3	0.478745	24.3	2.10904	24.3	0.236496	24.3	0.208967
24.4	0.480568	24.4	2.10957	24.4	0.236364	24.4	0.207902
24.5	0.477702	24.5	2.11082	24.5	0.237594	24.5	0.209826
24.6	0.472133	24.6	2.11039	24.6	0.241776	24.6	0.21533
24.7	0.470916	24.7	2.11174	24.7	0.242812	24.7	0.220024
24.8	0.474588	24.8	2.11194	24.8	0.243048	24.8	0.220338
24.9	0.477594	24.9	2.11262	24.9	0.239806	24.9	0.219183
25	0.476813	25	2.11435	25	0.237068	25	0.218523
25.1	0.474751	25.1	2.11197	25.1	0.235626	25.1	0.218559
25.2	0.474788	25.2	2.11343	25.2	0.231598	25.2	0.221379
25.3	0.477993	25.3	2.11301	25.3	0.230826	25.3	0.222406
25.4	0.478524	25.4	2.11009	25.4	0.230367	25.4	0.221852
25.5	0.478449	25.5	2.10775	25.5	0.22821	25.5	0.225557
25.6	0.479551	25.6	2.10877	25.6	0.227947	25.6	0.228565
25.7	0.48027	25.7	2.11315	25.7	0.230887	25.7	0.228087
25.8	0.478238	25.8	2.115	25.8	0.230936	25.8	0.220353
25.9	0.480148	25.9	2.11411	25.9	0.230572	25.9	0.219873
26	0.484413	26	2.12011	26	0.231394	26	0.219499
26.1	0.481986	26.1	2.11896	26.1	0.233029	26.1	0.224909
26.2	0.480427	26.2	2.12195	26.2	0.234082	26.2	0.225946
26.3	0.478459	26.3	2.12188	26.3	0.232131	26.3	0.228464
26.4	0.476224	26.4	2.12045	26.4	0.229403	26.4	0.230685
26.5	0.481019	26.5	2.12053	26.5	0.228447	26.5	0.235205
26.6	0.479004	26.6	2.12302	26.6	0.227099	26.6	0.237522
26.7	0.47686	26.7	2.12311	26.7	0.229043	26.7	0.237463
26.8	0.47677	26.8	2.12158	26.8	0.23008	26.8	0.238105
26.9	0.475799	26.9	2.12151	26.9	0.233594	26.9	0.23863
27	0.479183	27	2.12381	27	0.237811	27	0.241742
27.1	0.477561	27.1	2.1206	27.1	0.238749	27.1	0.245447
27.2	0.478015	27.2	2.12009	27.2	0.238008	27.2	0.246966
27.3	0.479753	27.3	2.12294	27.3	0.241237	27.3	0.244814
27.4	0.479104	27.4	2.12162	27.4	0.240689	27.4	0.243943
27.5	0.479494	27.5	2.11791	27.5	0.242524	27.5	0.245451
27.6	0.477036	27.6	2.11666	27.6	0.244251	27.6	0.246963
27.7	0.477847	27.7	2.11829	27.7	0.246677	27.7	0.242904
27.8	0.478744	27.8	2.12108	27.8	0.24552	27.8	0.238545
27.9	0.476892	27.9	2.11887	27.9	0.24643	27.9	0.239266
28	0.474528	28	2.11748	28	0.241903	28	0.239985
28.1	0.475406	28.1	2.11541	28.1	0.241427	28.1	0.239121
28.2	0.471983	28.2	2.1157	28.2	0.23708	28.2	0.24501
28.3	0.468571	28.3	2.11451	28.3	0.236122	28.3	0.243443
28.4	0.467497	28.4	2.11157	28.4	0.233493	28.4	0.245067
28.5	0.467209	28.5	2.1098	28.5	0.233135	28.5	0.247287
28.6	0.468438	28.6	2.10518	28.6	0.230597	28.6	0.249608
28.7	0.472226	28.7	2.10101	28.7	0.227942	28.7	0.250735
28.8	0.472952	28.8	2.10054	28.8	0.225305	28.8	0.247075
28.9	0.473262	28.9	2.09736	28.9	0.228417	28.9	0.244693
29	0.470133	29	2.08985	29	0.22934	29	0.243415
29.1	0.46948	29.1	2.08728	29.1	0.23008	29.1	0.244341
29.2	0.467959	29.2	2.09054	29.2	0.231228	29.2	0.241588
29.3	0.467934	29.3	2.09062	29.3	0.228994	29.3	0.237927
29.4	0.474016	29.4	2.09295	29.4	0.228767	29.4	0.236544
29.5	0.4722	29.5	2.09479	29.5	0.233009	29.5	0.236279
29.6	0.474615	29.6	2.09802	29.6	0.231977	29.6	0.239595
29.7	0.477213	29.7	2.10033	29.7	0.230437	29.7	0.246097
29.8	0.474297	29.8	2.09888	29.8	0.232075	29.8	0.25171
29.9	0.47286	29.9	2.09868	29.9	0.234601	29.9	0.257826
30	0.473186	30	2.09657	30	0.235318	30	0.258544
30.1	0.472005	30.1	2.09645	30.1	0.235766	30.1	0.259446
30.2	0.472307	30.2	2.10374	30.2	0.241576	30.2	0.26046
30.3	0.472642	30.3	2.10418	30.3	0.240149	30.3	0.262887
30.4	0.466535	30.4	2.1102	30.4	0.236521	30.4	0.26332
30.5	0.462685	30.5	2.10975	30.5	0.23496	30.5	0.264331
30.6	0.462547	30.6	2.11295	30.6	0.237004	30.6	0.264851
30.7	0.466475	30.7	2.11438	30.7	0.235586	30.7	0.261792
30.8	0.465064	30.8	2.11564	30.8	0.232849	30.8	0.261215
30.9	0.462056	30.9	2.11433	30.9	0.232664	30.9	0.265215
31	0.460826	31	2.1156	31	0.23191	31	0.267709
31.1	0.460677	31.1	2.11513	31.1	0.232151	31.1	0.268016
31.2	0.457853	31.2	2.11794	31.2	0.226721	31.2	0.268528
31.3	0.454999	31.3	2.1131	31.3	0.22416	31.3	0.270827
31.4	0.451275	31.4	2.11323	31.4	0.219259	31.4	0.27105
31.5	0.455371	31.5	2.11589	31.5	0.222074	31.5	0.272565
31.6	0.458591	31.6	2.11532	31.6	0.220936	31.6	0.267517
31.7	0.45759	31.7	2.12337	31.7	0.221077	31.7	0.26525
31.8	0.460011	31.8	2.12128	31.8	0.217019	31.8	0.268554
31.9	0.463506	31.9	2.12014	31.9	0.215946	31.9	0.271756
32	0.458117	32	2.12249	32	0.212008	32	0.271081
32.1	0.454811	32.1	2.12002	32.1	0.209553	32.1	0.272691
32.2	0.459198	32.2	2.12638	32.2	0.209585	32.2	0.271311
32.3	0.457347	32.3	2.12612	32.3	0.207832	32.3	0.268841
32.4	0.459181	32.4	2.12376	32.4	0.209083	32.4	0.270257
32.5	0.459124	32.5	2.12355	32.5	0.210329	32.5	0.270478
32.6	0.456641	32.6	2.12415	32.6	0.212759	32.6	0.269999
32.7	0.45581	32.7	2.12282	32.7	0.213091	32.7	0.269828
32.8	0.455725	32.8	2.11877	32.8	0.214413	32.8	0.272423
32.9	0.455674	32.9	2.12368	32.9	0.215568	32.9	0.27243
33	0.453236	33	2.12279	33	0.215425	33	0.269941
33.1	0.450108	33.1	2.12524	33.1	0.210792	33.1	0.265862
33.2	0.450319	33.2	2.12268	33.2	0.214301	33.2	0.264872
33.3	0.448143	33.3	2.12504	33.3	0.218805	33.3	0.26358
33.4	0.443103	33.4	2.12197	33.4	0.219842	33.4	0.262991
33.5	0.443719	33.5	2.12194	33.5	0.22135	33.5	0.264502
33.6	0.44477	33.6	2.121	33.6	0.216191	33.6	0.268688
33.7	0.446199	33.7	2.11997	33.7	0.212638	33.7	0.268696
33.8	0.446538	33.8	2.12117	33.8	0.2096	33.8	0.270893
33.9	0.448066	33.9	2.12081	33.9	0.210532	33.9	0.279259
34	0.449373	34	2.12315	34	0.208597	34	0.281259
34.1	0.450974	34.1	2.12182	34.1	0.205675	34.1	0.28324
34.2	0.453292	34.2	2.12558	34.2	0.204428	34.2	0.285323
34.3	0.452519	34.3	2.12623	34.3	0.205355	34.3	0.285733
34.4	0.452536	34.4	2.12825	34.4	0.211046	34.4	0.28803
34.5	0.454352	34.5	2.13115	34.5	0.213868	34.5	0.28694
34.6	0.451327	34.6	2.12882	34.6	0.213223	34.6	0.283456
34.7	0.450666	34.7	2.12919	34.7	0.212468	34.7	0.281266
34.8	0.450828	34.8	2.12878	34.8	0.213004	34.8	0.282257
34.9	0.453643	34.9	2.13055	34.9	0.213422	34.9	0.283954
35	0.453298	35	2.13244	35	0.212772	35	0.285763
35.1	0.453026	35.1	2.13367	35.1	0.21332	35.1	0.288862
35.2	0.450862	35.2	2.13551	35.2	0.212367	35.2	0.290968
35.3	0.451461	35.3	2.13348	35.3	0.212192	35.3	0.291179
35.4	0.450875	35.4	2.13368	35.4	0.214194	35.4	0.291878
35.5	0.446054	35.5	2.13462	35.5	0.213618	35.5	0.296359
35.6	0.447453	35.6	2.13539	35.6	0.210663	35.6	0.296553
35.7	0.447653	35.7	2.135	35.7	0.21079	35.7	0.29227
35.8	0.445603	35.8	2.13746	35.8	0.217167	35.8	0.293064
35.9	0.449012	35.9	2.14198	35.9	0.214117	35.9	0.289591
36	0.454579	36	2.14168	36	0.210763	36	0.289777
36.1	0.451938	36.1	2.14499	36.1	0.210797	36.1	0.288188
36.2	0.452045	36.2	2.1442	36.2	0.211708	36.2	0.288015
36.3	0.447018	36.3	2.13896	36.3	0.208347	36.3	0.290818
36.4	0.444945	36.4	2.13845	36.4	0.205392	36.4	0.29231
36.5	0.445275	36.5	2.13247	36.5	0.204811	36.5	0.29282
36.6	0.445304	36.6	2.13216	36.6	0.204433	36.6	0.294413
36.7	0.447257	36.7	2.13175	36.7	0.201269	36.7	0.293594
36.8	0.44863	36.8	2.13242	36.8	0.198595	36.8	0.294568
36.9	0.451515	36.9	2.13146	36.9	0.201701	36.9	0.295566
37	0.45164	37	2.13239	37	0.201756	37	0.293492
37.1	0.452235	37.1	2.12996	37.1	0.204857	37.1	0.293397
37.2	0.452256	37.2	2.13226	37.2	0.207278	37.2	0.295687
37.3	0.453176	37.3	2.13283	37.3	0.212176	37.3	0.298174
37.4	0.456071	37.4	2.13511	37.4	0.215594	37.4	0.291917
37.5	0.45817	37.5	2.12877	37.5	0.218589	37.5	0.290817
37.6	0.455402	37.6	2.12658	37.6	0.215826	37.6	0.289613
37.7	0.45094	37.7	2.12965	37.7	0.216835	37.7	0.295773
37.8	0.45211	37.8	2.12633	37.8	0.217755	37.8	0.295471
37.9	0.448658	37.9	2.12831	37.9	0.22155	37.9	0.291492
38	0.449072	38	2.13117	38	0.223569	38	0.293181
38.1	0.451864	38.1	2.12792	38.1	0.226791	38.1	0.296164
38.2	0.453343	38.2	2.12584	38.2	0.228413	38.2	0.296255
38.3	0.450865	38.3	2.1236	38.3	0.230431	38.3	0.297235
38.4	0.45068	38.4	2.12223	38.4	0.23165	38.4	0.297126
38.5	0.448097	38.5	2.12537	38.5	0.232952	38.5	0.295928
38.6	0.44474	38.6	2.13079	38.6	0.235041	38.6	0.297219
38.7	0.44873	38.7	2.13177	38.7	0.234554	38.7	0.301385
38.8	0.45117	38.8	2.12939	38.8	0.234871	38.8	0.301874
38.9	0.451424	38.9	2.13448	38.9	0.229706	38.9	0.30198
39	0.449979	39	2.13639	39	0.227712	39	0.301587
39.1	0.450103	39.1	2.14004	39.1	0.226445	39.1	0.302685
39.2	0.451588	39.2	2.13874	39.2	0.224195	39.2	0.302592
39.3	0.451822	39.3	2.13903	39.3	0.22452	39.3	0.3015
39.4	0.456025	39.4	2.14267	39.4	0.221374	39.4	0.30131
39.5	0.462514	39.5	2.14387	39.5	0.220107	39.5	0.301506
39.6	0.461045	39.6	2.14428	39.6	0.221731	39.6	0.300706
39.7	0.461336	39.7	2.14732	39.7	0.221579	39.7	0.294349
39.8	0.464904	39.8	2.14772	39.8	0.223793	39.8	0.293063
39.9	0.46164	39.9	2.14563	39.9	0.227872	39.9	0.292662
40	0.460559	40	2.14119	40	0.228203	40	0.289289
40.1	0.458998	40.1	2.14152	40.1	0.231407	40.1	0.286613
40.2	0.46033	40.2	2.14249	40.2	0.236587	40.2	0.288121
40.3	0.462277	40.3	2.14489	40.3	0.239894	40.3	0.288245
40.4	0.461942	40.4	2.14414	40.4	0.24052	40.4	0.286659
40.5	0.460666	40.5	2.14175	40.5	0.237256	40.5	0.28805
40.6	0.458002	40.6	2.1429	40.6	0.238045	40.6	0.288346
40.7	0.461951	40.7	2.14424	40.7	0.23696	40.7	0.290222
40.8	0.458304	40.8	2.14395	40.8	0.232994	40.8	0.285447
40.9	0.458448	40.9	2.14523	40.9	0.229326	40.9	0.283745
41	0.45467	41	2.14239	41	0.230741	41	0.286624
41.1	0.45544	41.1	2.14191	41.1	0.230082	41.1	0.291397
41.2	0.45247	41.2	2.14356	41.2	0.231688	41.2	0.293386
41.3	0.454755	41.3	2.14723	41.3	0.235666	41.3	0.292988
41.4	0.456286	41.4	2.15035	41.4	0.234704	41.4	0.293378
41.5	0.458088	41.5	2.15642	41.5	0.236011	41.5	0.290285
41.6	0.459461	41.6	2.15513	41.6	0.23384	41.6	0.287608
41.7	0.462593	41.7	2.15276	41.7	0.23564	41.7	0.285031
41.8	0.458959	41.8	2.15064	41.8	0.237341	41.8	0.284428
41.9	0.45878	41.9	2.15096	41.9	0.231888	41.9	0.281535
42	0.458457	42	2.15573	42	0.235264	42	0.280924
42.1	0.457462	42.1	2.15871	42.1	0.242322	42.1	0.279137
42.2	0.46065	42.2	2.15797	42.2	0.242124	42.2	0.285503
42.3	0.462971	42.3	2.16063	42.3	0.239844	42.3	0.283495
42.4	0.464462	42.4	2.16171	42.4	0.241461	42.4	0.282484
42.5	0.462872	42.5	2.16325	42.5	0.250614	42.5	0.281977
42.6	0.463961	42.6	2.1637	42.6	0.256808	42.6	0.282951
42.7	0.46941	42.7	2.16643	42.7	0.262793	42.7	0.280367
42.8	0.468946	42.8	2.16466	42.8	0.269455	42.8	0.282667
42.9	0.464519	42.9	2.16584	42.9	0.269576	42.9	0.281383
43	0.465411	43	2.16901	43	0.268393	43	0.281685
43.1	0.466203	43.1	2.17245	43.1	0.269799	43.1	0.279699
43.2	0.467611	43.2	2.17647	43.2	0.269326	43.2	0.281891
43.3	0.471565	43.3	2.17504	43.3	0.272008	43.3	0.279298
43.4	0.470885	43.4	2.1731	43.4	0.274619	43.4	0.279086
43.5	0.473095	43.5	2.17524	43.5	0.279702	43.5	0.281864
43.6	0.473205	43.6	2.18479	43.6	0.282195	43.6	0.281965
43.7	0.473718	43.7	2.18658	43.7	0.287168	43.7	0.283348
43.8	0.480457	43.8	2.18411	43.8	0.28678	43.8	0.279762
43.9	0.480656	43.9	2.18306	43.9	0.284004	43.9	0.279969
44	0.483935	44	2.1831	44	0.285905	44	0.282762
44.1	0.482856	44.1	2.1805	44.1	0.287592	44.1	0.28057
44.2	0.484233	44.2	2.18432	44.2	0.286995	44.2	0.278679
44.3	0.486536	44.3	2.187	44.3	0.28781	44.3	0.278283
44.4	0.487137	44.4	2.18727	44.4	0.28732	44.4	0.275398
44.5	0.485361	44.5	2.18873	44.5	0.287822	44.5	0.277589
44.6	0.487189	44.6	2.1905	44.6	0.288819	44.6	0.27639
44.7	0.492765	44.7	2.18769	44.7	0.288233	44.7	0.271199
44.8	0.492508	44.8	2.1874	44.8	0.290919	44.8	0.269202
44.9	0.494096	44.9	2.19227	44.9	0.296095	44.9	0.267708
45	0.495892	45	2.19197	45	0.302381	45	0.267304
45.1	0.497991	45.1	2.19134	45.1	0.306079	45.1	0.269586
45.2	0.501367	45.2	2.19182	45.2	0.3055	45.2	0.270287
45.3	0.50573	45.3	2.19548	45.3	0.308179	45.3	0.273475
45.4	0.505635	45.4	2.1959	45.4	0.309182	45.4	0.273182
45.5	0.504043	45.5	2.19548	45.5	0.309874	45.5	0.273284
45.6	0.505397	45.6	2.19557	45.6	0.305396	45.6	0.276963
45.7	0.509071	45.7	2.19667	45.7	0.303811	45.7	0.276658
45.8	0.511071	45.8	2.19756	45.8	0.308186	45.8	0.280333
45.9	0.508013	45.9	2.20315	45.9	0.309976	45.9	0.28081
46	0.512169	46	2.20832	46	0.308805	46	0.280608
46.1	0.513966	46.1	2.21446	46.1	0.310587	46.1	0.279912
46.2	0.519917	46.2	2.21444	46.2	0.311979	46.2	0.281995
46.3	0.519616	46.3	2.2144	46.3	0.311882	46.3	0.280894
46.4	0.517493	46.4	2.21118	46.4	0.311575	46.4	0.284454
46.5	0.518931	46.5	2.21405	46.5	0.311279	46.5	0.285549
46.6	0.521905	46.6	2.21969	46.6	0.31326	46.6	0.284656
46.7	0.526173	46.7	2.22244	46.7	0.315164	46.7	0.287834
46.8	0.525377	46.8	2.22684	46.8	0.319854	46.8	0.288363
46.9	0.527535	46.9	2.22904	46.9	0.329198	46.9	0.298226
47	0.52965	47	2.23477	47	0.332997	47	0.300438
47.1	0.532051	47.1	2.2382	47.1	0.335487	47.1	0.297773
47.2	0.531385	47.2	2.2363	47.2	0.337858	47.2	0.292599
47.3	0.533463	47.3	2.23669	47.3	0.336274	47.3	0.289112
47.4	0.532284	47.4	2.23351	47.4	0.336187	47.4	0.288316
47.5	0.529808	47.5	2.23536	47.5	0.337459	47.5	0.289512
47.6	0.530705	47.6	2.23167	47.6	0.336664	47.6	0.29359
47.7	0.535375	47.7	2.23348	47.7	0.343109	47.7	0.296959
47.8	0.532052	47.8	2.23653	47.8	0.34449	47.8	0.303115
47.9	0.535513	47.9	2.24082	47.9	0.346853	47.9	0.308585
48	0.538097	48	2.24399	48	0.345554	48	0.307405
48.1	0.540509	48.1	2.23918	48.1	0.344775	48.1	0.311001
48.2	0.538068	48.2	2.23921	48.2	0.341131	48.2	0.31071
48.3	0.537782	48.3	2.24238	48.3	0.343127	48.3	0.306043
48.4	0.537186	48.4	2.24379	48.4	0.345707	48.4	0.307952
48.5	0.53899	48.5	2.24806	48.5	0.347077	48.5	0.307964
48.6	0.541899	48.6	2.25321	48.6	0.342588	48.6	0.309673
48.7	0.542236	48.7	2.2613	48.7	0.340678	48.7	0.31119
48.8	0.544247	48.8	2.26072	48.8	0.339177	48.8	0.317953
48.9	0.54726	48.9	2.26345	48.9	0.335401	48.9	0.316276
49	0.553903	49	2.26494	49	0.338186	49	0.320264
49.1	0.551019	49.1	2.26325	49.1	0.340192	49.1	0.321461
49.2	0.552867	49.2	2.26355	49.2	0.338803	49.2	0.321951
49.3	0.551447	49.3	2.26545	49.3	0.339884	49.3	0.320453
49.4	0.547183	49.4	2.26983	49.4	0.338107	49.4	0.32047
49.5	0.546878	49.5	2.27265	49.5	0.339687	49.5	0.32287
49.6	0.543603	49.6	2.27503	49.6	0.337091	49.6	0.324565
49.7	0.541425	49.7	2.27279	49.7	0.3355	49.7	0.328061
49.8	0.539542	49.8	2.27352	49.8	0.333117	49.8	0.333254
49.9	0.534998	49.9	2.27373	49.9	0.336891	49.9	0.332863
50	0.536969	50	2.27385	50	0.343856	50	0.333152
50.1	0.534483	50.1	2.27288	50.1	0.341078	50.1	0.331068
50.2	0.534672	50.2	2.27545	50.2	0.340773	50.2	0.334151
50.3	0.534191	50.3	2.27584	50.3	0.342154	50.3	0.337534
50.4	0.531303	50.4	2.27614	50.4	0.342332	50.4	0.341909
50.5	0.53269	50.5	2.27586	50.5	0.343726	50.5	0.344202
50.6	0.534675	50.6	2.27627	50.6	0.347113	50.6	0.345004
50.7	0.533852	50.7	2.27789	50.7	0.347202	50.7	0.345102
50.8	0.532227	50.8	2.2779	50.8	0.348259	50.8	0.343107
50.9	0.531704	50.9	2.28127	50.9	0.345581	50.9	0.343311
51	0.529429	51	2.28062	51	0.341714	51	0.348197
51.1	0.528816	51.1	2.27846	51.1	0.339613	51.1	0.35039
51.2	0.529582	51.2	2.27699	51.2	0.338692	51.2	0.35039
51.3	0.530047	51.3	2.27642	51.3	0.340659	51.3	0.35248
51.4	0.525513	51.4	2.27508	51.4	0.344636	51.4	0.354575
51.5	0.531553	51.5	2.27618	51.5	0.340478	51.5	0.355065
51.6	0.535412	51.6	2.27206	51.6	0.342654	51.6	0.35446
51.7	0.533835	51.7	2.27187	51.7	0.348803	51.7	0.353371
51.8	0.534984	51.8	2.27288	51.8	0.346707	51.8	0.353683
51.9	0.533866	51.9	2.27259	51.9	0.347982	51.9	0.354185
52	0.53631	52	2.27003	52	0.346581	52	0.356889
52.1	0.533929	52.1	2.26963	52.1	0.345283	52.1	0.356788
52.2	0.532837	52.2	2.27009	52.2	0.346776	52.2	0.35399
52.3	0.529279	52.3	2.27118	52.3	0.34409	52.3	0.353492
52.4	0.52699	52.4	2.27199	52.4	0.345378	52.4	0.353005
52.5	0.527578	52.5	2.27232	52.5	0.346879	52.5	0.354312
52.6	0.526791	52.6	2.27479	52.6	0.349646	52.6	0.355607
52.7	0.529558	52.7	2.27566	52.7	0.345384	52.7	0.357297
52.8	0.528075	52.8	2.2762	52.8	0.341411	52.8	0.356607
52.9	0.531643	52.9	2.27608	52.9	0.343294	52.9	0.356788
53	0.536888	53	2.27837	53	0.342505	53	0.354092
53.1	0.535979	53.1	2.27927	53.1	0.343882	53.1	0.356882
53.2	0.53476	53.2	2.28194	53.2	0.34842	53.2	0.359954
53.3	0.535825	53.3	2.28573	53.3	0.346403	53.3	0.361241
53.4	0.540481	53.4	2.2886	53.4	0.347658	53.4	0.360943
53.5	0.543168	53.5	2.29006	53.5	0.349339	53.5	0.362034
53.6	0.545819	53.6	2.29038	53.6	0.348847	53.6	0.360942
53.7	0.545615	53.7	2.29081	53.7	0.348238	53.7	0.359162
53.8	0.544821	53.8	2.2908	53.8	0.345941	53.8	0.356481
53.9	0.546371	53.9	2.28811	53.9	0.346127	53.9	0.354589
54	0.546155	54	2.28927	54	0.346722	54	0.352198
54.1	0.547818	54.1	2.29018	54.1	0.356443	54.1	0.355672
54.2	0.549473	54.2	2.28839	54.2	0.354954	54.2	0.354577
54.3	0.553237	54.3	2.28702	54.3	0.355122	54.3	0.355574
54.4	0.556978	54.4	2.28695	54.4	0.355812	54.4	0.356263
54.5	0.560725	54.5	2.28294	54.5	0.357307	54.5	0.353862
54.6	0.564867	54.6	2.28202	54.6	0.355437	54.6	0.35346
54.7	0.565624	54.7	2.27539	54.7	0.358916	54.7	0.356038
54.8	0.568961	54.8	2.2731	54.8	0.361409	54.8	0.357017
54.9	0.569251	54.9	2.27499	54.9	0.364696	54.9	0.35234
55	0.568626	55	2.27315	55	0.369562	55	0.352922
55.1	0.565026	55.1	2.27324	55.1	0.36776	55.1	0.350139
55.2	0.565335	55.2	2.27275	55.2	0.368127	55.2	0.352329
55.3	0.565382	55.3	2.26999	55.3	0.372697	55.3	0.353321
55.4	0.571662	55.4	2.27125	55.4	0.377477	55.4	0.348548
55.5	0.577942	55.5	2.26938	55.5	0.377076	55.5	0.351623
55.6	0.579425	55.6	2.26729	55.6	0.37358	55.6	0.351629
55.7	0.580102	55.7	2.26503	55.7	0.374363	55.7	0.353723
55.8	0.581105	55.8	2.26879	55.8	0.376661	55.8	0.353812
55.9	0.584183	55.9	2.27005	55.9	0.377881	55.9	0.348233
56	0.587949	56	2.27331	56	0.376898	56	0.348427
56.1	0.587072	56.1	2.27496	56.1	0.372511	56.1	0.347246
56.2	0.589939	56.2	2.27573	56.2	0.376981	56.2	0.350234
56.3	0.59302	56.3	2.27995	56.3	0.377801	56.3	0.348052
56.4	0.595393	56.4	2.28089	56.4	0.376615	56.4	0.34776
56.5	0.596093	56.5	2.28363	56.5	0.37672	56.5	0.345384
56.6	0.597382	56.6	2.28487	56.6	0.378201	56.6	0.341902
56.7	0.600359	56.7	2.28702	56.7	0.378075	56.7	0.337432
56.8	0.601372	56.8	2.28457	56.8	0.378353	56.8	0.340829
56.9	0.601489	56.9	2.28664	56.9	0.377587	56.9	0.346434
57	0.602957	57	2.28564	57	0.37452	57	0.34983
57.1	0.604733	57.1	2.29019	57.1	0.375609	57.1	0.347737
57.2	0.607403	57.2	2.29259	57.2	0.375818	57.2	0.345155
57.3	0.610076	57.3	2.29278	57.3	0.378711	57.3	0.34606
57.4	0.609427	57.4	2.29357	57.4	0.38021	57.4	0.346173
57.5	0.611111	57.5	2.29396	57.5	0.380506	57.5	0.344378
57.6	0.610119	57.6	2.29782	57.6	0.383174	57.6	0.342492
57.7	0.608066	57.7	2.30292	57.7	0.384576	57.7	0.342499
57.8	0.609065	57.8	2.30727	57.8	0.389365	57.8	0.345187
57.9	0.60486	57.9	2.3079	57.9	0.391768	57.9	0.348684
58	0.605797	58	2.3085	58	0.390879	58	0.349203
58.1	0.606033	58.1	2.30811	58.1	0.394258	58.1	0.351015
58.2	0.609021	58.2	2.30849	58.2	0.394647	58.2	0.355516
58.3	0.606373	58.3	2.30702	58.3	0.392657	58.3	0.363391
58.4	0.60858	58.4	2.30811	58.4	0.394947	58.4	0.366192
58.5	0.60979	58.5	2.31058	58.5	0.390179	58.5	0.367788
58.6	0.611699	58.6	2.31335	58.6	0.38847	58.6	0.368788
58.7	0.615423	58.7	2.31166	58.7	0.389771	58.7	0.372977
58.8	0.613799	58.8	2.31106	58.8	0.394245	58.8	0.3719
58.9	0.616589	58.9	2.3156	58.9	0.399798	58.9	0.369418
59	0.616439	59	2.31677	59	0.398413	59	0.370043
59.1	0.616276	59.1	2.31702	59.1	0.397916	59.1	0.369949
59.2	0.618884	59.2	2.31384	59.2	0.397906	59.2	0.361976
59.3	0.623684	59.3	2.31274	59.3	0.39366	59.3	0.358891
59.4	0.624628	59.4	2.31202	59.4	0.393676	59.4	0.357611
59.5	0.624373	59.5	2.31014	59.5	0.394083	59.5	0.362603
59.6	0.624767	59.6	2.31025	59.6	0.394789	59.6	0.365107
59.7	0.625557	59.7	2.30562	59.7	0.395403	59.7	0.365617
59.8	0.628426	59.8	2.30751	59.8	0.399197	59.8	0.366132
59.9	0.627151	59.9	2.30797	59.9	0.401003	59.9	0.370631
60	0.627799	60	2.30807	60	0.401327	60	0.370657
60.1	0.629532	60.1	2.30605	60.1	0.403339	60.1	0.368088
60.2	0.629749	60.2	2.30032	60.2	0.397894	60.2	0.36571
60.3	0.63005	60.3	2.30042	60.3	0.401057	60.3	0.365404
60.4	0.630343	60.4	2.3005	60.4	0.404767	60.4	0.366399
60.5	0.627599	60.5	2.30078	60.5	0.406092	60.5	0.367607
60.6	0.627299	60.6	2.30323	60.6	0.406789	60.6	0.371894
60.7	0.625637	60.7	2.30685	60.7	0.404198	60.7	0.374484
60.8	0.629122	60.8	2.31453	60.8	0.40061	60.8	0.373889
60.9	0.629919	60.9	2.31479	60.9	0.399512	60.9	0.372504
61	0.627366	61	2.3162	61	0.397715	61	0.372914
61.1	0.629367	61.1	2.3178	61.1	0.39494	61.1	0.374528
61.2	0.633777	61.2	2.31586	61.2	0.397446	61.2	0.375831
61.3	0.637569	61.3	2.31872	61.3	0.394284	61.3	0.372554
61.4	0.64003	61.4	2.32093	61.4	0.392687	61.4	0.372266
61.5	0.63396	61.5	2.31613	61.5	0.391586	61.5	0.376858
61.6	0.629183	61.6	2.31523	61.6	0.392184	61.6	0.375874
61.7	0.629198	61.7	2.31771	61.7	0.397362	61.7	0.372982
61.8	0.629613	61.8	2.31527	61.8	0.394694	61.8	0.367418
61.9	0.633486	61.9	2.31317	61.9	0.395179	61.9	0.367835
62	0.634298	62	2.31197	62	0.395489	62	0.373825
62.1	0.634719	62.1	2.31237	62.1	0.394697	62.1	0.373342
62.2	0.639702	62.2	2.31233	62.2	0.392509	62.2	0.372739
62.3	0.639643	62.3	2.31473	62.3	0.389621	62.3	0.373044
62.4	0.637268	62.4	2.31217	62.4	0.38792	62.4	0.375244
62.5	0.63569	62.5	2.31274	62.5	0.38812	62.5	0.375052
62.6	0.637798	62.6	2.3114	62.6	0.387327	62.6	0.376358
62.7	0.641465	62.7	2.31558	62.7	0.381667	62.7	0.381361
62.8	0.644239	62.8	2.31658	62.8	0.380384	62.8	0.385552
62.9	0.647135	62.9	2.31559	62.9	0.384185	62.9	0.38397
63	0.64747	63	2.31354	63	0.3832	63	0.381883
63.1	0.645628	63.1	2.31542	63.1	0.385485	63.1	0.377508
63.2	0.642882	63.2	2.31482	63.2	0.386683	63.2	0.375332
63.3	0.643501	63.3	2.31637	63.3	0.388667	63.3	0.377138
63.4	0.641364	63.4	2.31992	63.4	0.388278	63.4	0.378349
63.5	0.642431	63.5	2.32052	63.5	0.388689	63.5	0.377362
63.6	0.642044	63.6	2.31736	63.6	0.388796	63.6	0.374797
63.7	0.643057	63.7	2.31456	63.7	0.389198	63.7	0.381584
63.8	0.645432	63.8	2.31431	63.8	0.387118	63.8	0.388563
63.9	0.646251	63.9	2.31164	63.9	0.383735	63.9	0.389364
64	0.65131	64	2.31379	64	0.382933	64	0.389654
64.1	0.652879	64.1	2.31515	64.1	0.383925	64.1	0.388846
64.2	0.652985	64.2	2.31813	64.2	0.379962	64.2	0.386652
64.3	0.652508	64.3	2.32128	64.3	0.380557	64.3	0.385261
64.4	0.659028	64.4	2.32287	64.4	0.377873	64.4	0.381285
64.5	0.660109	64.5	2.32221	64.5	0.376179	64.5	0.377611
64.6	0.66061	64.6	2.32545	64.6	0.381047	64.6	0.37722
64.7	0.662688	64.7	2.32507	64.7	0.383146	64.7	0.37464
64.8	0.661284	64.8	2.32139	64.8	0.381363	64.8	0.368484
64.9	0.662464	64.9	2.31924	64.9	0.378301	64.9	0.367689
65	0.663369	65	2.31471	65	0.375652	65	0.365402
65.1	0.660307	65.1	2.31186	65.1	0.37644	65.1	0.364691
65.2	0.658934	65.2	2.31136	65.2	0.378728	65.2	0.366493
65.3	0.656675	65.3	2.31238	65.3	0.382119	65.3	0.371096
65.4	0.654226	65.4	2.3133	65.4	0.384998	65.4	0.372601
65.5	0.653519	65.5	2.31467	65.5	0.386505	65.5	0.373597
65.6	0.653901	65.6	2.31477	65.6	0.385534	65.6	0.369617
65.7	0.656392	65.7	2.31634	65.7	0.384845	65.7	0.368822
65.8	0.655538	65.8	2.31674	65.8	0.38771	65.8	0.37022
65.9	0.652902	65.9	2.31539	65.9	0.387416	65.9	0.371702
66	0.654485	66	2.31408	66	0.388233	66	0.368414
66.1	0.656333	66.1	2.31618	66.1	0.390914	66.1	0.369208
66.2	0.655818	66.2	2.31804	66.2	0.389711	66.2	0.373593
66.3	0.656995	66.3	2.32111	66.3	0.38924	66.3	0.374887
66.4	0.656017	66.4	2.32261	66.4	0.392735	66.4	0.376188
66.5	0.654049	66.5	2.32601	66.5	0.390541	66.5	0.379886
66.6	0.654826	66.6	2.32742	66.6	0.387932	66.6	0.379798
66.7	0.652968	66.7	2.32576	66.7	0.387728	66.7	0.375732
66.8	0.654164	66.8	2.32356	66.8	0.392206	66.8	0.37415
66.9	0.654162	66.9	2.31928	66.9	0.392928	66.9	0.375166
67	0.652696	67	2.31868	67	0.392145	67	0.376472
67.1	0.653065	67.1	2.32214	67.1	0.390268	67.1	0.381554
67.2	0.648208	67.2	2.32587	67.2	0.392658	67.2	0.382054
67.3	0.64387	67.3	2.32523	67.3	0.392952	67.3	0.380769
67.4	0.641705	67.4	2.32586	67.4	0.394929	67.4	0.383969
67.5	0.641429	67.5	2.32456	67.5	0.390677	67.5	0.388658
67.6	0.642054	67.6	2.32859	67.6	0.389689	67.6	0.387067
67.7	0.645543	67.7	2.32785	67.7	0.390488	67.7	0.389963
67.8	0.64873	67.8	2.32679	67.8	0.387028	67.8	0.394171
67.9	0.648283	67.9	2.33193	67.9	0.3917	67.9	0.399445
68	0.646522	68	2.33661	68	0.387933	68	0.398042
68.1	0.646101	68.1	2.33726	68.1	0.388412	68.1	0.39187
68.2	0.647644	68.2	2.33863	68.2	0.390908	68.2	0.393671
68.3	0.643077	68.3	2.33941	68.3	0.395187	68.3	0.398458
68.4	0.646326	68.4	2.33748	68.4	0.392722	68.4	0.398365
68.5	0.647142	68.5	2.3392	68.5	0.394214	68.5	0.401755
68.6	0.64735	68.6	2.33725	68.6	0.393839	68.6	0.403963
68.7	0.64865	68.7	2.33303	68.7	0.400408	68.7	0.403767
68.8	0.646484	68.8	2.32874	68.8	0.405289	68.8	0.402269
68.9	0.642137	68.9	2.32888	68.9	0.406891	68.9	0.40475
69	0.641734	69	2.33364	69	0.402944	69	0.405549
69.1	0.642151	69.1	2.33849	69.1	0.406327	69.1	0.409325
69.2	0.649777	69.2	2.33942	69.2	0.408433	69.2	0.412221
69.3	0.653244	69.3	2.33858	69.3	0.410046	69.3	0.417317
69.4	0.655031	69.4	2.33673	69.4	0.409576	69.4	0.419801
69.5	0.654922	69.5	2.33496	69.5	0.408698	69.5	0.419493
69.6	0.653751	69.6	2.33585	69.6	0.408214	69.6	0.420687
69.7	0.65477	69.7	2.34013	69.7	0.408023	69.7	0.425647
69.8	0.653498	69.8	2.34312	69.8	0.411025	69.8	0.421269
69.9	0.655784	69.9	2.34342	69.9	0.413324	69.9	0.419592
70	0.658278	70	2.34266	70	0.415905	70	0.421802
70.1	0.654831	70.1	2.34183	70.1	0.416909	70.1	0.422111
70.2	0.651382	70.2	2.34071	70.2	0.415537	70.2	0.421027
70.3	0.648428	70.3	2.3421	70.3	0.418029	70.3	0.42183
70.4	0.647867	70.4	2.33829	70.4	0.420923	70.4	0.422742
70.5	0.647584	70.5	2.33742	70.5	0.423421	70.5	0.421669
70.6	0.647096	70.6	2.33991	70.6	0.42503	70.6	0.426045
70.7	0.65236	70.7	2.33859	70.7	0.42765	70.7	0.426754
70.8	0.654071	70.8	2.34196	70.8	0.429251	70.8	0.427961
70.9	0.655685	70.9	2.3472	70.9	0.427767	70.9	0.433235
71	0.659378	71	2.35104	71	0.429152	71	0.43275
71.1	0.660391	71.1	2.35016	71.1	0.426449	71.1	0.440131
71.2	0.666232	71.2	2.35257	71.2	0.423972	71.2	0.443927
71.3	0.666945	71.3	2.35213	71.3	0.420818	71.3	0.44413
71.4	0.667559	71.4	2.35364	71.4	0.420649	71.4	0.445912
71.5	0.668033	71.5	2.35318	71.5	0.41909	71.5	0.444319
71.6	0.670991	71.6	2.35578	71.6	0.420584	71.6	0.443438
71.7	0.671407	71.7	2.35877	71.7	0.42237	71.7	0.446737
71.8	0.671238	71.8	2.35803	71.8	0.418411	71.8	0.447756
71.9	0.67344	71.9	2.36417	71.9	0.416135	71.9	0.447672
72	0.675827	72	2.36753	72	0.413465	72	0.446592
72.1	0.673479	72.1	2.36964	72.1	0.410586	72.1	0.447092
72.2	0.669368	72.2	2.37323	72.2	0.409308	72.2	0.446606
72.3	0.667935	72.3	2.37522	72.3	0.410718	72.3	0.447126
72.4	0.667084	72.4	2.37972	72.4	0.413289	72.4	0.447946
72.5	0.66801	72.5	2.38521	72.5	0.407739	72.5	0.450855
72.6	0.6716	72.6	2.38531	72.6	0.405963	72.6	0.451648
72.7	0.672027	72.7	2.38264	72.7	0.406887	72.7	0.45224
72.8	0.668977	72.8	2.38617	72.8	0.405742	72.8	0.455329
72.9	0.667194	72.9	2.38629	72.9	0.403866	72.9	0.454649
73	0.666035	73	2.38819	73	0.402466	73	0.457331
73.1	0.666333	73.1	2.38986	73.1	0.400686	73.1	0.457329
73.2	0.665561	73.2	2.38763	73.2	0.400395	73.2	0.45533
73.3	0.669844	73.3	2.38659	73.3	0.397403	73.3	0.457917
73.4	0.674193	73.4	2.39249	73.4	0.3978	73.4	0.463698
73.5	0.678945	73.5	2.39519	73.5	0.399927	73.5	0.461516
73.6	0.675308	73.6	2.39888	73.6	0.404707	73.6	0.458838
73.7	0.67691	73.7	2.39838	73.7	0.406904	73.7	0.462143
73.8	0.673872	73.8	2.40219	73.8	0.407516	73.8	0.460162
73.9	0.672005	73.9	2.40574	73.9	0.409418	73.9	0.456469
74	0.675783	74	2.4032	74	0.407764	74	0.456288
74.1	0.676886	74.1	2.39932	74.1	0.412165	74.1	0.457502
74.2	0.676714	74.2	2.40223	74.2	0.412784	74.2	0.459203
74.3	0.675868	74.3	2.40376	74.3	0.410413	74.3	0.460409
74.4	0.678571	74.4	2.40675	74.4	0.410031	74.4	0.459729
74.5	0.678405	74.5	2.40963	74.5	0.411529	74.5	0.460829
74.6	0.678015	74.6	2.41003	74.6	0.413026	74.6	0.459234
74.7	0.677729	74.7	2.4145	74.7	0.415003	74.7	0.457336
74.8	0.682656	74.8	2.42124	74.8	0.408044	74.8	0.461416
74.9	0.682373	74.9	2.4244	74.9	0.405157	74.9	0.465108
75	0.685557	75	2.42679	75	0.404768	75	0.463429
75.1	0.684803	75.1	2.4283	75.1	0.405654	75.1	0.467114
75.2	0.685887	75.2	2.43026	75.2	0.403267	75.2	0.46942
75.3	0.681747	75.3	2.43252	75.3	0.399381	75.3	0.466845
75.4	0.682251	75.4	2.43421	75.4	0.398093	75.4	0.466335
75.5	0.677612	75.5	2.4367	75.5	0.400589	75.5	0.464854
75.6	0.6789	75.6	2.43881	75.6	0.401288	75.6	0.463377
75.7	0.682168	75.7	2.43797	75.7	0.402274	75.7	0.462883
75.8	0.685019	75.8	2.43534	75.8	0.40278	75.8	0.463991
75.9	0.685705	75.9	2.43677	75.9	0.399307	75.9	0.466088
76	0.684024	76	2.43762	76	0.397414	76	0.469959
76.1	0.683442	76.1	2.44	76.1	0.395064	76.1	0.466677
76.2	0.686644	76.2	2.44191	76.2	0.398167	76.2	0.463803
76.3	0.694087	76.3	2.44426	76.3	0.401164	76.3	0.464015
76.4	0.695786	76.4	2.44359	76.4	0.403169	76.4	0.467008
76.5	0.69943	76.5	2.44747	76.5	0.403195	76.5	0.466008
76.6	0.697678	76.6	2.45065	76.6	0.404011	76.6	0.465205
76.7	0.696107	76.7	2.45128	76.7	0.401642	76.7	0.462225
76.8	0.694029	76.8	2.4485	76.8	0.396766	76.8	0.462821
76.9	0.693057	76.9	2.4509	76.9	0.395178	76.9	0.459937
77	0.693642	77	2.45596	77	0.395684	77	0.458843
77.1	0.691655	77.1	2.45551	77.1	0.395788	77.1	0.46193
77.2	0.692858	77.2	2.45732	77.2	0.400775	77.2	0.46124
77.3	0.692307	77.3	2.45608	77.3	0.40188	77.3	0.460159
77.4	0.693313	77.4	2.45761	77.4	0.399495	77.4	0.459772
77.5	0.6936	77.5	2.46179	77.5	0.395323	77.5	0.459088
77.6	0.693213	77.6	2.46382	77.6	0.393019	77.6	0.462479
77.7	0.690657	77.7	2.46596	77.7	0.389739	77.7	0.466259
77.8	0.691747	77.8	2.46848	77.8	0.389957	77.8	0.466459
77.9	0.690859	77.9	2.47436	77.9	0.394026	77.9	0.467243
78	0.693022	78	2.47845	78	0.390172	78	0.46952
78.1	0.691845	78.1	2.47896	78.1	0.388782	78.1	0.472509
78.2	0.693448	78.2	2.4778	78.2	0.389782	78.2	0.474306
78.3	0.696048	78.3	2.4742	78.3	0.388899	78.3	0.472021
78.4	0.699208	78.4	2.47233	78.4	0.385736	78.4	0.47201
78.5	0.699818	78.5	2.46945	78.5	0.386351	78.5	0.474689
78.6	0.702204	78.6	2.47023	78.6	0.388842	78.6	0.474584
78.7	0.701419	78.7	2.47118	78.7	0.391219	78.7	0.471508
78.8	0.70539	78.8	2.47655	78.8	0.393198	78.8	0.470916
78.9	0.709096	78.9	2.47978	78.9	0.397066	78.9	0.472114
79	0.711185	79	2.48419	79	0.399972	79	0.478378
79.1	0.714849	79.1	2.48965	79.1	0.402186	79.1	0.476792
79.2	0.717363	79.2	2.49178	79.2	0.403595	79.2	0.478003
79.3	0.720255	79.3	2.49264	79.3	0.405811	79.3	0.478916
79.4	0.720941	79.4	2.49203	79.4	0.406355	79.4	0.476339
79.5	0.721628	79.5	2.48758	79.5	0.407175	79.5	0.475843
79.6	0.718207	79.6	2.48341	79.6	0.406981	79.6	0.479421
79.7	0.720122	79.7	2.47998	79.7	0.408476	79.7	0.483504
79.8	0.722212	79.8	2.4833	79.8	0.406305	79.8	0.485397
79.9	0.72409	79.9	2.48945	79.9	0.407703	79.9	0.487681
80	0.726556	80	2.49222	80	0.407706	80	0.485407
80.1	0.728118	80.1	2.49291	80.1	0.409592	80.1	0.486598
80.2	0.729591	80.2	2.49457	80.2	0.40841	80.2	0.490779
80.3	0.729622	80.3	2.49231	80.3	0.411399	80.3	0.494277
80.4	0.730342	80.4	2.48956	80.4	0.414189	80.4	0.495482
80.5	0.731838	80.5	2.49244	80.5	0.414697	80.5	0.500165
80.6	0.731646	80.6	2.49208	80.6	0.416901	80.6	0.50068
80.7	0.736695	80.7	2.48974	80.7	0.415738	80.7	0.500894
80.8	0.7398	80.8	2.49039	80.8	0.417162	80.8	0.500002
80.9	0.737569	80.9	2.48845	80.9	0.418874	80.9	0.49852
81	0.740488	81	2.491	81	0.41811	81	0.498535
81.1	0.74182	81.1	2.49202	81.1	0.417149	81.1	0.503919
81.2	0.741326	81.2	2.49084	81.2	0.413784	81.2	0.501451
81.3	0.739751	81.3	2.48999	81.3	0.413985	81.3	0.503642
81.4	0.739769	81.4	2.48815	81.4	0.417376	81.4	0.504839
81.5	0.741785	81.5	2.48917	81.5	0.418171	81.5	0.506138
81.6	0.749848	81.6	2.48921	81.6	0.414517	81.6	0.508428
81.7	0.751193	81.7	2.48966	81.7	0.414645	81.7	0.508737
81.8	0.751024	81.8	2.48997	81.8	0.413581	81.8	0.512329
81.9	0.751845	81.9	2.49351	81.9	0.415077	81.9	0.508862
82	0.752571	82	2.49268	82	0.416979	82	0.507082
82.1	0.752899	82.1	2.49508	82.1	0.4164	82.1	0.499129
82.2	0.75279	82.2	2.49634	82.2	0.415897	82.2	0.499431
82.3	0.75336	82.3	2.49395	82.3	0.414413	82.3	0.501932
82.4	0.751016	82.4	2.49594	82.4	0.412735	82.4	0.505714
82.5	0.753622	82.5	2.49735	82.5	0.410752	82.5	0.503625
82.6	0.753863	82.6	2.49804	82.6	0.406589	82.6	0.504932
82.7	0.757249	82.7	2.50212	82.7	0.402832	82.7	0.507437
82.8	0.76095	82.8	2.50388	82.8	0.402041	82.8	0.511432
82.9	0.765749	82.9	2.50778	82.9	0.405114	82.9	0.511641
83	0.768058	83	2.50641	83	0.403344	83	0.513649
83.1	0.769082	83.1	2.50509	83.1	0.408025	83.1	0.517251
83.2	0.769589	83.2	2.50716	83.2	0.411433	83.2	0.516073
83.3	0.766713	83.3	2.51132	83.3	0.412348	83.3	0.514988
83.4	0.76544	83.4	2.51162	83.4	0.411878	83.4	0.514498
83.5	0.766931	83.5	2.51148	83.5	0.416077	83.5	0.511022
83.6	0.768927	83.6	2.50761	83.6	0.416495	83.6	0.511236
83.7	0.771619	83.7	2.5069	83.7	0.418522	83.7	0.512447
83.8	0.773861	83.8	2.50305	83.8	0.417989	83.8	0.514558
83.9	0.772634	83.9	2.50367	83.9	0.416337	83.9	0.515181
84	0.775132	84	2.50133	84	0.415673	84	0.515797
84.1	0.771431	84.1	2.49579	84.1	0.420649	84.1	0.51512
84.2	0.774324	84.2	2.49636	84.2	0.426823	84.2	0.512253
84.3	0.776615	84.3	2.50061	84.3	0.430533	84.3	0.511688
84.4	0.77932	84.4	2.50505	84.4	0.431061	84.4	0.519276
84.5	0.777981	84.5	2.5079	84.5	0.433659	84.5	0.52447
84.6	0.779986	84.6	2.50965	84.6	0.43389	84.6	0.525775
84.7	0.775947	84.7	2.50895	84.7	0.434618	84.7	0.523596
84.8	0.778997	84.8	2.5095	84.8	0.433056	84.8	0.527489
84.9	0.775857	84.9	2.5093	84.9	0.430491	84.9	0.53059
85	0.779053	85	2.50746	85	0.426653	85	0.529815
85.1	0.779101	85.1	2.50862	85.1	0.428149	85.1	0.529734
85.2	0.776261	85.2	2.50674	85.2	0.432041	85.2	0.528258
85.3	0.776177	85.3	2.50952	85.3	0.434049	85.3	0.52678
85.4	0.779283	85.4	2.51286	85.4	0.431384	85.4	0.526497
85.5	0.778865	85.5	2.51626	85.5	0.433572	85.5	0.526315
85.6	0.778026	85.6	2.51887	85.6	0.431595	85.6	0.526029
85.7	0.780281	85.7	2.52099	85.7	0.430298	85.7	0.525445
85.8	0.782054	85.8	2.5281	85.8	0.425832	85.8	0.524465
85.9	0.781415	85.9	2.52674	85.9	0.421471	85.9	0.524176
86	0.782158	86	2.52204	86	0.421184	86	0.526987
86.1	0.781814	86.1	2.52378	86.1	0.421702	86.1	0.530786
86.2	0.777697	86.2	2.52974	86.2	0.423212	86.2	0.529702
86.3	0.776942	86.3	2.53105	86.3	0.421937	86.3	0.524642
86.4	0.780841	86.4	2.53236	86.4	0.419057	86.4	0.52595
86.5	0.783059	86.5	2.53552	86.5	0.418271	86.5	0.524968
86.6	0.782606	86.6	2.53474	86.6	0.416906	86.6	0.5208
86.7	0.781376	86.7	2.53703	86.7	0.413546	86.7	0.520309
86.8	0.780669	86.8	2.54326	86.8	0.410976	86.8	0.518935
86.9	0.784871	86.9	2.5445	86.9	0.410101	86.9	0.518167
87	0.783696	87	2.54518	87	0.413128	87	0.514016
87.1	0.784792	87.1	2.54759	87.1	0.414446	87.1	0.512433
87.2	0.787898	87.2	2.5488	87.2	0.413061	87.2	0.511347
87.3	0.7929	87.3	2.55148	87.3	0.413179	87.3	0.512255
87.4	0.795912	87.4	2.55001	87.4	0.41191	87.4	0.509482
87.5	0.798715	87.5	2.55087	87.5	0.414811	87.5	0.509396
87.6	0.796285	87.6	2.55038	87.6	0.415731	87.6	0.509913
87.7	0.795532	87.7	2.55256	87.7	0.418233	87.7	0.510922
87.8	0.796754	87.8	2.55147	87.8	0.420539	87.8	0.510545
87.9	0.796039	87.9	2.55155	87.9	0.422637	87.9	0.509171
88	0.795695	88	2.55208	88	0.420874	88	0.509685
88.1	0.797993	88.1	2.55314	88.1	0.420385	88.1	0.514276
88.2	0.800408	88.2	2.549	88.2	0.422995	88.2	0.520668
88.3	0.804133	88.3	2.55084	88.3	0.425012	88.3	0.523876
88.4	0.805703	88.4	2.55538	88.4	0.424539	88.4	0.523286
88.5	0.805874	88.5	2.55667	88.5	0.424859	88.5	0.520123
88.6	0.805049	88.6	2.55764	88.6	0.427759	88.6	0.519055
88.7	0.806283	88.7	2.55621	88.7	0.430355	88.7	0.519861
88.8	0.80485	88.8	2.55478	88.8	0.433844	88.8	0.519474
88.9	0.80536	88.9	2.55731	88.9	0.438733	88.9	0.518489
89	0.802001	89	2.56001	89	0.441439	89	0.517694
89.1	0.803112	89.1	2.55839	89.1	0.44852	89.1	0.513221
89.2	0.804927	89.2	2.5566	89.2	0.449629	89.2	0.507451
89.3	0.808528	89.3	2.55827	89.3	0.449533	89.3	0.51073
89.4	0.809377	89.4	2.55705	89.4	0.450554	89.4	0.512125
89.5	0.809606	89.5	2.56212	89.5	0.453155	89.5	0.514225
89.6	0.81034	89.6	2.56407	89.6	0.454737	89.6	0.517434
89.7	0.811889	89.7	2.56551	89.7	0.456932	89.7	0.519923
89.8	0.81541	89.8	2.56879	89.8	0.459519	89.8	0.519725
89.9	0.815617	89.9	2.57143	89.9	0.461202	89.9	0.518745
90	0.816518	90	2.57247	90	0.463501	90	0.521441
90.1	0.817845	90.1	2.57286	90.1	0.465111	90.1	0.522258
90.2	0.820149	90.2	2.57276	90.2	0.468125	90.2	0.527056
90.3	0.82324	90.3	2.56977	90.3	0.470054	90.3	0.532743
90.4	0.824175	90.4	2.57003	90.4	0.47136	90.4	0.532848
90.5	0.822902	90.5	2.57098	90.5	0.474157	90.5	0.527777
90.6	0.82688	90.6	2.57452	90.6	0.474376	90.6	0.524307
90.7	0.830192	90.7	2.57795	90.7	0.47418	90.7	0.524623
90.8	0.836666	90.8	2.57764	90.8	0.471599	90.8	0.525731
90.9	0.835852	90.9	2.5789	90.9	0.474309	90.9	0.527634
91	0.837486	91	2.57733	91	0.480808	91	0.526864
91.1	0.83868	91.1	2.58484	91.1	0.482612	91.1	0.529369
91.2	0.837756	91.2	2.58532	91.2	0.481144	91.2	0.52929
91.3	0.839023	91.3	2.58667	91.3	0.477474	91.3	0.531505
91.4	0.837482	91.4	2.58366	91.4	0.479267	91.4	0.532108
91.5	0.839691	91.5	2.58391	91.5	0.482363	91.5	0.53013
91.6	0.839832	91.6	2.58567	91.6	0.484078	91.6	0.532929
91.7	0.837435	91.7	2.59146	91.7	0.487182	91.7	0.532556
91.8	0.840089	91.8	2.59417	91.8	0.489199	91.8	0.530389
91.9	0.841833	91.9	2.59185	91.9	0.494113	91.9	0.530603
92	0.841073	92	2.59219	92	0.497333	92	0.526448
92.1	0.846351	92.1	2.59236	92.1	0.498454	92.1	0.525557
92.2	0.846812	92.2	2.58976	92.2	0.49867	92.2	0.525572
92.3	0.848629	92.3	2.58712	92.3	0.4952	92.3	0.528786
92.4	0.851432	92.4	2.58538	92.4	0.498767	92.4	0.530803
92.5	0.850977	92.5	2.58836	92.5	0.50077	92.5	0.529217
92.6	0.847441	92.6	2.59079	92.6	0.501875	92.6	0.528731
92.7	0.847058	92.7	2.59263	92.7	0.503975	92.7	0.532727
92.8	0.849439	92.8	2.59177	92.8	0.508772	92.8	0.535937
92.9	0.852117	92.9	2.59068	92.9	0.511076	92.9	0.541433
93	0.84917	93	2.59184	93	0.512867	93	0.543041
93.1	0.852095	93.1	2.59648	93.1	0.511162	93.1	0.54523
93.2	0.853052	93.2	2.59696	93.2	0.513357	93.2	0.543944
93.3	0.852968	93.3	2.59621	93.3	0.518473	93.3	0.544354
93.4	0.854646	93.4	2.59608	93.4	0.523747	93.4	0.545954
93.5	0.853798	93.5	2.59678	93.5	0.526153	93.5	0.545874
93.6	0.853166	93.6	2.59797	93.6	0.529451	93.6	0.55325
93.7	0.856572	93.7	2.59865	93.7	0.531847	93.7	0.553876
93.8	0.853557	93.8	2.60008	93.8	0.530754	93.8	0.55291
93.9	0.855664	93.9	2.60233	93.9	0.527566	93.9	0.557986
94	0.85826	94	2.60813	94	0.524485	94	0.559088
94.1	0.857417	94.1	2.61215	94.1	0.5226	94.1	0.561686
94.2	0.857064	94.2	2.61833	94.2	0.519935	94.2	0.565266
94.3	0.856298	94.3	2.62531	94.3	0.52232	94.3	0.564384
94.4	0.85289	94.4	2.62658	94.4	0.520154	94.4	0.562506
94.5	0.852133	94.5	2.62882	94.5	0.522335	94.5	0.561017
94.6	0.854616	94.6	2.62777	94.6	0.523747	94.6	0.56042
94.7	0.853359	94.7	2.62896	94.7	0.521184	94.7	0.564895
94.8	0.853687	94.8	2.63311	94.8	0.523866	94.8	0.565412
94.9	0.853023	94.9	2.63334	94.9	0.524759	94.9	0.570614
95	0.852587	95	2.63515	95	0.52209	95	0.57413
95.1	0.855454	95.1	2.63659	95.1	0.516465	95.1	0.575644
95.2	0.854252	95.2	2.64146	95.2	0.508839	95.2	0.57754
95.3	0.855879	95.3	2.64274	95.3	0.505295	95.3	0.57964
95.4	0.851288	95.4	2.64155	95.4	0.509682	95.4	0.580559
95.5	0.85201	95.5	2.64199	95.5	0.509282	95.5	0.583859
95.6	0.855533	95.6	2.6388	95.6	0.508296	95.6	0.583374
95.7	0.855721	95.7	2.6405	95.7	0.506152	95.7	0.582292
95.8	0.856869	95.8	2.64274	95.8	0.507457	95.8	0.580124
95.9	0.856841	95.9	2.64393	95.9	0.504591	95.9	0.582239
96	0.861349	96	2.64799	96	0.505494	96	0.585144
96.1	0.860235	96.1	2.64663	96.1	0.505705	96.1	0.586548
96.2	0.861195	96.2	2.64694	96.2	0.507399	96.2	0.584856
96.3	0.861066	96.3	2.6489	96.3	0.505128	96.3	0.579779
96.4	0.860454	96.4	2.65372	96.4	0.502068	96.4	0.576804
96.5	0.861297	96.5	2.65309	96.5	0.503768	96.5	0.581185
96.6	0.861537	96.6	2.65331	96.6	0.501707	96.6	0.582391
96.7	0.860194	96.7	2.65061	96.7	0.50202	96.7	0.580424
96.8	0.857663	96.8	2.64544	96.8	0.498679	96.8	0.577663
96.9	0.855849	96.9	2.6427	96.9	0.501479	96.9	0.576789
97	0.855738	97	2.64025	97	0.499298	97	0.571928
97.1	0.860928	97.1	2.64439	97.1	0.494426	97.1	0.570331
97.2	0.861574	97.2	2.63825	97.2	0.498403	97.2	0.570648
97.3	0.864969	97.3	2.63735	97.3	0.498426	97.3	0.569069
97.4	0.866785	97.4	2.6357	97.4	0.496564	97.4	0.565985
97.5	0.8704	97.5	2.63675	97.5	0.491811	97.5	0.5666
97.6	0.867774	97.6	2.63824	97.6	0.489626	97.6	0.569691
97.7	0.866509	97.7	2.63668	97.7	0.48596	97.7	0.568608
97.8	0.868493	97.8	2.63612	97.8	0.480915	97.8	0.568425
97.9	0.870807	97.9	2.63685	97.9	0.480045	97.9	0.571521
98	0.871058	98	2.63976	98	0.477173	98	0.569932
98.1	0.872584	98.1	2.64188	98.1	0.476894	98.1	0.570325
98.2	0.871725	98.2	2.6459	98.2	0.480292	98.2	0.567758
98.3	0.873327	98.3	2.65138	98.3	0.479506	98.3	0.570552
98.4	0.874871	98.4	2.65727	98.4	0.481311	98.4	0.568569
98.5	0.876332	98.5	2.66297	98.5	0.480348	98.5	0.569261
98.6	0.876882	98.6	2.66256	98.6	0.479072	98.6	0.57176
98.7	0.879017	98.7	2.66292	98.7	0.476704	98.7	0.575642
98.8	0.881652	98.8	2.66388	98.8	0.477009	98.8	0.572855
98.9	0.882509	98.9	2.6705	98.9	0.473051	98.9	0.572764
99	0.879514	99	2.67254	99	0.477032	99	0.571289
99.1	0.880659	99.1	2.67422	99.1	0.476153	99.1	0.57408
99.2	0.880124	99.2	2.67473	99.2	0.476069	99.2	0.575293
99.3	0.879273	99.3	2.67079	99.3	0.477267	99.3	0.576901
99.4	0.877253	99.4	2.6713	99.4	0.474775	99.4	0.575817
99.5	0.877225	99.5	2.66997	99.5	0.474992	99.5	0.573638
99.6	0.881541	99.6	2.67236	99.6	0.473819	99.6	0.571257
99.7	0.886254	99.7	2.67302	99.7	0.473928	99.7	0.566294
99.8	0.889363	99.8	2.68004	99.8	0.473956	99.8	0.564808
99.9	0.893337	99.9	2.6814	99.9	0.47528	99.9	0.564821
100	0.896256	100	2.68483	100	0.476999	100	0.560964
100.1	0.898783	100.1	2.68233	100.1	0.48021	100.1	0.558898
100.2	0.902108	100.2	2.68049	100.2	0.483229	100.2	0.560406
100.3	0.900809	100.3	2.67692	100.3	0.489501	100.3	0.554669
100.4	0.902555	100.4	2.67858	100.4	0.48366	100.4	0.553489
100.5	0.904977	100.5	2.68042	100.5	0.484276	100.5	0.553897
100.6	0.907404	100.6	2.68126	100.6	0.486416	100.6	0.555616
100.7	0.905159	100.7	2.68379	100.7	0.484545	100.7	0.560423
100.8	0.90802	100.8	2.68449	100.8	0.48486	100.8	0.559059
100.9	0.910541	100.9	2.68678	100.9	0.48311	100.9	0.562856
101	0.914573	101	2.69188	101	0.48681	101	0.558886
101.1	0.917701	101.1	2.69001	101.1	0.488019	101.1	0.557789
101.2	0.917634	101.2	2.69064	101.2	0.491226	101.2	0.557828
101.3	0.917254	101.3	2.68782	101.3	0.495527	101.3	0.566526
101.4	0.917002	101.4	2.68861	101.4	0.498921	101.4	0.572529
101.5	0.921303	101.5	2.68745	101.5	0.496189	101.5	0.570777
101.6	0.922944	101.6	2.68918	101.6	0.496037	101.6	0.566839
101.7	0.925744	101.7	2.69438	101.7	0.498242	101.7	0.568047
101.8	0.928245	101.8	2.69763	101.8	0.503016	101.8	0.568966
101.9	0.930859	101.9	2.69464	101.9	0.502658	101.9	0.571685
102	0.931194	102	2.69465	102	0.502608	102	0.56732
102.1	0.93114	102.1	2.69514	102.1	0.506307	102.1	0.566921
102.2	0.935636	102.2	2.69794	102.2	0.50901	102.2	0.564644
102.3	0.933796	102.3	2.70121	102.3	0.506958	102.3	0.563676
102.4	0.937382	102.4	2.70661	102.4	0.507082	102.4	0.564906
102.5	0.937631	102.5	2.70776	102.5	0.508991	102.5	0.563039
102.6	0.937212	102.6	2.70971	102.6	0.50288	102.6	0.558402
102.7	0.939387	102.7	2.70863	102.7	0.504871	102.7	0.561514
102.8	0.942432	102.8	2.71004	102.8	0.500831	102.8	0.560543
102.9	0.943906	102.9	2.71865	102.9	0.503332	102.9	0.563257
103	0.944674	103	2.72229	103	0.503665	103	0.564872
103.1	0.943726	103.1	2.72747	103.1	0.5068	103.1	0.566686
103.2	0.940138	103.2	2.72596	103.2	0.511219	103.2	0.571303
103.3	0.938553	103.3	2.72644	103.3	0.508082	103.3	0.572522
103.4	0.939796	103.4	2.72627	103.4	0.508708	103.4	0.571147
103.5	0.938297	103.5	2.72961	103.5	0.514997	103.5	0.573557
103.6	0.941535	103.6	2.73211	103.6	0.517731	103.6	0.575576
103.7	0.944084	103.7	2.72548	103.7	0.521856	103.7	0.575521
103.8	0.950304	103.8	2.72629	103.8	0.524175	103.8	0.572969
103.9	0.95325	103.9	2.72399	103.9	0.52887	103.9	0.57309
104	0.950033	104	2.72474	104	0.528009	104	0.570733
104.1	0.95108	104.1	2.72669	104.1	0.528331	104.1	0.576137
104.2	0.950644	104.2	2.72695	104.2	0.531237	104.2	0.57876
104.3	0.949336	104.3	2.72933	104.3	0.532265	104.3	0.578694
104.4	0.951687	104.4	2.72798	104.4	0.53421	104.4	0.578628
104.5	0.955702	104.5	2.72282	104.5	0.535048	104.5	0.579255
104.6	0.958649	104.6	2.7223	104.6	0.536581	104.6	0.582491
104.7	0.962297	104.7	2.72789	104.7	0.539118	104.7	0.583532
104.8	0.963165	104.8	2.7312	104.8	0.540953	104.8	0.581686
104.9	0.964244	104.9	2.73007	104.9	0.54279	104.9	0.581139
105	0.967019	105	2.72658	105	0.542837	105	0.578883
105.1	0.969777	105.1	2.72639	105.1	0.536646	105.1	0.576725
105.2	0.973235	105.2	2.72691	105.2	0.53899	105.2	0.576676
105.3	0.977891	105.3	2.72641	105.3	0.540332	105.3	0.575917
105.4	0.97948	105.4	2.7269	105.4	0.538208	105.4	0.577746
105.5	0.98204	105.5	2.72868	105.5	0.541331	105.5	0.575712
105.6	0.98432	105.6	2.73331	105.6	0.542184	105.6	0.577242
105.7	0.983239	105.7	2.73407	105.7	0.542244	105.7	0.579563
105.8	0.978968	105.8	2.73744	105.8	0.540204	105.8	0.578411
105.9	0.978654	105.9	2.73548	105.9	0.53886	105.9	0.579151
106	0.97837	106	2.74058	106	0.542471	106	0.582273
106.1	0.978082	106.1	2.74047	106.1	0.542321	106.1	0.58629
106.2	0.978071	106.2	2.74683	106.2	0.540679	106.2	0.587824
106.3	0.979433	106.3	2.74937	106.3	0.544999	106.3	0.585579
106.4	0.985807	106.4	2.75138	106.4	0.545356	106.4	0.590491
106.5	0.982704	106.5	2.74875	106.5	0.548578	106.5	0.591845
106.6	0.980885	106.6	2.74968	106.6	0.553594	106.6	0.596386
106.7	0.979356	106.7	2.75338	106.7	0.553732	106.7	0.599514
106.8	0.979846	106.8	2.75603	106.8	0.557456	106.8	0.601535
106.9	0.983427	106.9	2.75856	106.9	0.560488	106.9	0.603662
107	0.984216	107	2.76277	107	0.561049	107	0.601712
107.1	0.982722	107.1	2.76251	107.1	0.55774	107.1	0.604433
107.2	0.983698	107.2	2.767	107.2	0.558392	107.2	0.60568
107.3	0.982691	107.3	2.76989	107.3	0.558127	107.3	0.607596
107.4	0.984454	107.4	2.77414	107.4	0.55736	107.4	0.604233
107.5	0.982667	107.5	2.77917	107.5	0.557806	107.5	0.599986
107.6	0.98204	107.6	2.78456	107.6	0.557346	107.6	0.601199
107.7	0.982505	107.7	2.78818	107.7	0.55678	107.7	0.603402
107.8	0.97992	107.8	2.78774	107.8	0.558028	107.8	0.599366
107.9	0.980004	107.9	2.78563	107.9	0.551832	107.9	0.602382
108	0.980466	108	2.79103	108	0.553259	108	0.598848
108.1	0.981433	108.1	2.79086	108.1	0.558264	108.1	0.603387
108.2	0.980841	108.2	2.79172	108.2	0.556224	108.2	0.600956
108.3	0.981346	108.3	2.79015	108.3	0.557458	108.3	0.602582
108.4	0.982537	108.4	2.79026	108.4	0.557306	108.4	0.606101
108.5	0.98491	108.5	2.785	108.5	0.563296	108.5	0.610121
108.6	0.986973	108.6	2.7873	108.6	0.565337	108.6	0.615629
108.7	0.988898	108.7	2.78809	108.7	0.574523	108.7	0.618941
108.8	0.990823	108.8	2.79351	108.8	0.574392	108.8	0.619771
108.9	0.989513	108.9	2.79401	108.9	0.578101	108.9	0.621693
109	0.98679	109	2.79204	109	0.580632	109	0.621623
109.1	0.988507	109.1	2.79152	109.1	0.579884	109.1	0.619476
109.2	0.990042	109.2	2.7919	109.2	0.582099	109.2	0.619113
109.3	0.992178	109.3	2.79631	109.3	0.582142	109.3	0.618542
109.4	0.994024	109.4	2.80132	109.4	0.583559	109.4	0.61758
109.5	0.995099	109.5	2.80337	109.5	0.582207	109.5	0.621606
109.6	0.997327	109.6	2.80258	109.6	0.581861	109.6	0.623842
109.7	0.993837	109.7	2.80446	109.7	0.585369	109.7	0.623583
109.8	0.990456	109.8	2.81363	109.8	0.586495	109.8	0.62322
109.9	0.988622	109.9	2.81622	109.9	0.589144	109.9	0.625253
110	0.989198	110	2.82205	110	0.590992	110	0.626985
110.1	0.993168	110.1	2.82465	110.1	0.591131	110.1	0.627813
110.2	0.995504	110.2	2.82564	110.2	0.596055	110.2	0.626163
110.3	0.999038	110.3	2.82388	110.3	0.597091	110.3	0.626506
110.4	1.00028	110.4	2.82187	110.4	0.591167	110.4	0.629514
110.5	0.998276	110.5	2.82023	110.5	0.590381	110.5	0.626757
110.6	0.996497	110.6	2.8237	110.6	0.587432	110.6	0.62579
110.7	0.99628	110.7	2.82064	110.7	0.584889	110.7	0.622111
110.8	0.998099	110.8	2.82063	110.8	0.578777	110.8	0.620428
110.9	0.999745	110.9	2.82134	110.9	0.583385	110.9	0.622554
111	1.00038	111	2.82608	111	0.58165	111	0.626661
111.1	0.996239	111.1	2.8311	111.1	0.586955	111.1	0.626187
111.2	1.00004	111.2	2.8332	111.2	0.591057	111.2	0.62899
111.3	1.0005	111.3	2.82986	111.3	0.589587	111.3	0.629305
111.4	1.00005	111.4	2.83078	111.4	0.590235	111.4	0.630324
111.5	1.00057	111.5	2.83664	111.5	0.591562	111.5	0.631843
111.6	0.995378	111.6	2.83455	111.6	0.589293	111.6	0.636545
111.7	0.993416	111.7	2.83261	111.7	0.58624	111.7	0.638969
111.8	0.99235	111.8	2.8332	111.8	0.589859	111.8	0.639205
111.9	0.993478	111.9	2.83539	111.9	0.590907	111.9	0.642311
112	0.992142	112	2.83507	112	0.594909	112	0.643329
112.1	0.991961	112.1	2.83255	112.1	0.593056	112.1	0.643958
112.2	0.990393	112.2	2.83584	112.2	0.59249	112.2	0.645082
112.3	0.991432	112.3	2.83584	112.3	0.59541	112.3	0.648986
112.4	0.992291	112.4	2.83513	112.4	0.591873	112.4	0.654686
112.5	0.98851	112.5	2.83385	112.5	0.591316	112.5	0.651236
112.6	0.989764	112.6	2.83787	112.6	0.596027	112.6	0.650444
112.7	0.995379	112.7	2.84013	112.7	0.591894	112.7	0.646367
112.8	0.999008	112.8	2.83566	112.8	0.59074	112.8	0.64349
112.9	0.99995	112.9	2.83402	112.9	0.59424	112.9	0.642809
113	0.999507	113	2.83485	113	0.593576	113	0.639548
113.1	1.00092	113.1	2.82918	113.1	0.594791	113.1	0.641158
113.2	1.00311	113.2	2.82567	113.2	0.598789	113.2	0.644663
113.3	1.00088	113.3	2.82389	113.3	0.602215	113.3	0.644095
113.4	1.0038	113.4	2.82143	113.4	0.60773	113.4	0.647016
113.5	1.00436	113.5	2.82088	113.5	0.609381	113.5	0.643173
113.6	1.0067	113.6	2.82163	113.6	0.607725	113.6	0.645184
113.7	1.00835	113.7	2.8235	113.7	0.606553	113.7	0.647097
113.8	1.01001	113.8	2.82204	113.8	0.611353	113.8	0.648124
113.9	1.01334	113.9	2.8265	113.9	0.608424	113.9	0.650834
114	1.0136	114	2.82858	114	0.61551	114	0.650068
114.1	1.01553	114.1	2.83113	114.1	0.618439	114.1	0.656157
114.2	1.01477	114.2	2.83278	114.2	0.61589	114.2	0.656767
114.3	1.01441	114.3	2.83116	114.3	0.616726	114.3	0.65888
114.4	1.0188	114.4	2.82917	114.4	0.614483	114.4	0.656731
114.5	1.02141	114.5	2.82712	114.5	0.617098	114.5	0.656257
114.6	1.02085	114.6	2.8271	114.6	0.613306	114.6	0.652898
114.7	1.01853	114.7	2.81982	114.7	0.612267	114.7	0.652127
114.8	1.02089	114.8	2.81975	114.8	0.609421	114.8	0.65374
114.9	1.02183	114.9	2.81825	114.9	0.613323	114.9	0.650979
115	1.02027	115	2.82091	115	0.61596	115	0.652684
115.1	1.0216	115.1	2.8213	115.1	0.615509	115.1	0.652398
115.2	1.02333	115.2	2.82227	115.2	0.616642	115.2	0.658876
115.3	1.02508	115.3	2.82189	115.3	0.614991	115.3	0.662101
115.4	1.02357	115.4	2.8199	115.4	0.613436	115.4	0.663635
115.5	1.0233	115.5	2.81771	115.5	0.616078	115.5	0.664758
115.6	1.02294	115.6	2.8182	115.6	0.618713	115.6	0.659614
115.7	1.02626	115.7	2.81846	115.7	0.616172	115.7	0.659237
115.8	1.02799	115.8	2.82029	115.8	0.614929	115.8	0.65906
115.9	1.03258	115.9	2.81661	115.9	0.613586	115.9	0.659276
116	1.03323	116	2.81423	116	0.612819	116	0.661669
116.1	1.03562	116.1	2.81223	116.1	0.612069	116.1	0.662079
116.2	1.03444	116.2	2.81168	116.2	0.617673	116.2	0.664087
116.3	1.03162	116.3	2.80772	116.3	0.61484	116.3	0.661522
116.4	1.03574	116.4	2.80995	116.4	0.614401	116.4	0.663434
116.5	1.03323	116.5	2.81066	116.5	0.619728	116.5	0.664075
116.6	1.03355	116.6	2.81524	116.6	0.62039	116.6	0.667594
116.7	1.0318	116.7	2.81318	116.7	0.624414	116.7	0.673096
116.8	1.03303	116.8	2.81449	116.8	0.626053	116.8	0.67792
116.9	1.03072	116.9	2.81464	116.9	0.63194	116.9	0.676366
117	1.03452	117	2.81311	117	0.63	117	0.675684
117.1	1.03537	117.1	2.81933	117.1	0.629437	117.1	0.673112
117.2	1.0186	117.2	2.81793	117.2	0.642311	117.2	0.692775
117.3	1.01852	117.3	2.82451	117.3	0.643258	117.3	0.695
117.4	1.01619	117.4	2.82457	117.4	0.650869	117.4	0.695526
117.5	1.0223	117.5	2.826	117.5	0.653819	117.5	0.692753
117.6	1.02818	117.6	2.82242	117.6	0.655754	117.6	0.694973
117.7	1.02835	117.7	2.82069	117.7	0.655036	117.7	0.694189
117.8	1.02692	117.8	2.81524	117.8	0.656171	117.8	0.692329
117.9	1.02744	117.9	2.81757	117.9	0.659505	117.9	0.692539
118	1.02738	118	2.82076	118	0.66324	118	0.700744
118.1	1.02674	118.1	2.81852	118.1	0.660822	118.1	0.703197
118.2	1.02365	118.2	2.81587	118.2	0.662662	118.2	0.703435
118.3	1.02557	118.3	2.81852	118.3	0.657339	118.3	0.697369
118.4	1.02511	118.4	2.8139	118.4	0.655973	118.4	0.706048
118.5	1.02443	118.5	2.80375	118.5	0.663135	118.5	0.705705
118.6	1.02304	118.6	2.80375	118.6	0.663135	118.6	0.708236
118.7	1.01203	118.7	2.80655	118.7	0.662617	118.7	0.708341
118.8	1.01087	118.8	2.80841	118.8	0.663135	118.8	0.70897
118.9	1.00225	118.9	2.81635	118.9	0.663193	118.9	0.70907
119	0.997156	119	2.81637	119	0.663193	119	0.709274
119.1	1.00089	119.1	2.81652	119.1	0.663135	119.1	0.709389
119.2	1.00225	119.2	2.8192	119.2	0.663135	119.2	0.709448
119.3		119.3		119.3		119.3
119.4		119.4		119.4		119.4
119.5		119.5		119.5		119.5
119.6		119.6		119.6		119.6
119.7		119.7		119.7		119.7
119.8		119.8		119.8		119.8
119.9		119.9		119.9		119.9
120		120		120		120
120.1		120.1		120.1		120.1
120.2		120.2		120.2		120.2
120.3		120.3		120.3		120.3
120.4		120.4		120.4		120.4
120.5		120.5		120.5		120.5
120.6		120.6		120.6		120.6
120.7		120.7		120.7		120.7
120.8		120.8		120.8		120.8
120.9		120.9		120.9		120.9
121		121		121		121
121.1		121.1		121.1		121.1
121.2		121.2		121.2		121.2
121.3		121.3		121.3		121.3
121.4		121.4		121.4		121.4
121.5		121.5		121.5		121.5
121.6		121.6		121.6		121.6
121.7		121.7		121.7		121.7
121.8	1.1581	121.8	-0.6866	121.8	0.5617	121.8	0.6368
121.9	1.1537	121.9	-0.3918	121.9	0.5372	121.9	0.6351
122	1.1428	122	-0.0803	122	0.5324	122	0.633
122.1	1.1393	122.1	0.1638	122.1	0.5617	122.1	0.6106
122.2	1.1384	122.2	0.175	122.2	0.5647	122.2	0.6073
122.3	1.1221	122.3	0.228	122.3	0.5735	122.3	0.6106
122.4	1.1119	122.4	0.4317	122.4	0.5735	122.4	0.633
122.5	1.0977	122.5	0.5717	122.5	0.5647	122.5	0.633
122.6	1.0616	122.6	0.7187	122.6	0.5493	122.6	0.5983
122.7	1.0588	122.7	0.7575	122.7	0.5227	122.7	0.6144
122.8	1.0225	122.8	0.8085	122.8	0.5174	122.8	0.6227
122.9	1.0577	122.9	0.8818	122.9	0.5179	122.9	0.5988
123	1.0527	123	0.8623	123	0.5045	123	0.6243
123.1	1.0361	123.1	0.8517	123.1	0.5085	123.1	0.6126
123.2	1.0545	123.2	0.8471	123.2	0.5246	123.2	0.6352
123.3	1.0551	123.3	0.872	123.3	0.5153	123.3	0.6223
123.4	1.0267	123.4	0.8788	123.4	0.5127	123.4	0.6283
123.5	1.0439	123.5	0.9107	123.5	0.4828	123.5	0.6308
123.6	1.0303	123.6	0.9127	123.6	0.4613	123.6	0.6133
123.7	1.0254	123.7	0.9236	123.7	0.483	123.7	0.6257
123.8	1.0236	123.8	0.9142	123.8	0.488	123.8	0.6284
123.9	1.0316	123.9	0.9143	123.9	0.472	123.9	0.6298
124	1.0393	124	0.9095	124	0.4696	124	0.634
124.1	1.0467	124.1	0.9304	124.1	0.4811	124.1	0.6318
124.2	1.0576	124.2	0.9559	124.2	0.4747	124.2	0.631
124.3	1.0612	124.3	0.9512	124.3	0.4831	124.3	0.6335
124.4	1.0627	124.4	0.9411	124.4	0.491	124.4	0.6347
124.5	1.0642	124.5	0.9531	124.5	0.4882	124.5	0.6387
124.6	1.0625	124.6	0.9633	124.6	0.4863	124.6	0.6338
124.7	1.0674	124.7	0.9653	124.7	0.4934	124.7	0.6287
124.8	1.0711	124.8	0.9577	124.8	0.4942	124.8	0.6259
124.9	1.0739	124.9	0.9695	124.9	0.5042	124.9	0.6298
125	1.079	125	0.9676	125	0.5084	125	0.6275
125.1	1.0799	125.1	0.9618	125.1	0.5074	125.1	0.6284
125.2	1.0829	125.2	0.9679	125.2	0.5077	125.2	0.6295
125.3	1.0824	125.3	0.9714	125.3	0.504	125.3	0.6247
125.4	1.0795	125.4	0.9703	125.4	0.5006	125.4	0.6201
125.5	1.0761	125.5	0.9738	125.5	0.5002	125.5	0.6204
125.6	1.0765	125.6	0.9719	125.6	0.4966	125.6	0.6194
125.7	1.0762	125.7	0.9802	125.7	0.488	125.7	0.6191
125.8	1.0764	125.8	0.9788	125.8	0.4849	125.8	0.6218
125.9	1.0761	125.9	0.9787	125.9	0.4841	125.9	0.6253
126	1.0739	126	0.9811	126	0.4844	126	0.6246
126.1	1.0734	126.1	0.9837	126.1	0.4859	126.1	0.6266
126.2	1.0748	126.2	0.9849	126.2	0.4884	126.2	0.6244
126.3	1.0753	126.3	0.9868	126.3	0.4924	126.3	0.6241
126.4	1.0804	126.4	0.9921	126.4	0.491	126.4	0.6236
126.5	1.0828	126.5	0.9886	126.5	0.4917	126.5	0.6256
126.6	1.0814	126.6	0.9933	126.6	0.4926	126.6	0.6247
126.7	1.0774	126.7	0.9989	126.7	0.4933	126.7	0.6237
126.8	1.0813	126.8	1.0011	126.8	0.4933	126.8	0.6205
126.9	1.0786	126.9	1.0002	126.9	0.4946	126.9	0.618
127	1.0761	127	1.0024	127	0.4944	127	0.6162
127.1	1.0793	127.1	1.0049	127.1	0.494	127.1	0.6147
127.2	1.081	127.2	1.0041	127.2	0.4897	127.2	0.6104
127.3	1.0817	127.3	1.0038	127.3	0.4849	127.3	0.6091
127.4	1.0806	127.4	1.0067	127.4	0.4807	127.4	0.605
127.5	1.0835	127.5	1.0134	127.5	0.4823	127.5	0.6012
127.6	1.0901	127.6	1.0213	127.6	0.4899	127.6	0.5971
127.7	1.0904	127.7	1.0315	127.7	0.4953	127.7	0.5963
127.8	1.0922	127.8	1.031	127.8	0.5062	127.8	0.5925
127.9	1.0989	127.9	1.0326	127.9	0.5095	127.9	0.5902
128	1.0961	128	1.0351	128	0.5152	128	0.5858
128.1	1.0953	128.1	1.0442	128.1	0.5189	128.1	0.584
128.2	1.0951	128.2	1.0411	128.2	0.5097	128.2	0.5858
128.3	1.0906	128.3	1.0412	128.3	0.5161	128.3	0.5821
128.4	1.0836	128.4	1.0482	128.4	0.5174	128.4	0.5778
128.5	1.0812	128.5	1.0518	128.5	0.5129	128.5	0.5747
128.6	1.0794	128.6	1.0517	128.6	0.508	128.6	0.5792
128.7	1.0759	128.7	1.0524	128.7	0.4996	128.7	0.5706
128.8	1.0783	128.8	1.0507	128.8	0.4905	128.8	0.5586
128.9	1.0821	128.9	1.0516	128.9	0.491	128.9	0.5557
129	1.0791	129	1.0539	129	0.4887	129	0.5635
129.1	1.0778	129.1	1.0497	129.1	0.481	129.1	0.5636
129.2	1.0666	129.2	1.0572	129.2	0.4716	129.2	0.5591
129.3	1.0678	129.3	1.062	129.3	0.4703	129.3	0.5654
129.4	1.0645	129.4	1.0678	129.4	0.4647	129.4	0.5684
129.5	1.07	129.5	1.0699	129.5	0.4712	129.5	0.5661
129.6	1.087	129.6	1.0724	129.6	0.4957	129.6	0.5669
129.7	1.0867	129.7	1.0775	129.7	0.5044	129.7	0.5605
129.8	1.0888	129.8	1.0772	129.8	0.5011	129.8	0.5438
129.9	1.1013	129.9	1.0932	129.9	0.5154	129.9	0.5512
130	1.0849	130	1.0983	130	0.5171	130	0.5318
130.1	1.0771	130.1	0.9292	130.1	0.497	130.1	0.513
130.2	1.5014	130.2	1.0217	130.2	0.4581	130.2	0.5097
130.3	1.2155	130.3	0.9992	130.3	0.4552	130.3	0.1354
130.4	0.7141	130.4	1.0729	130.4	-0.3276	130.4	0.4195
130.5	0.2006	130.5	1.0416	130.5	-0.1299	130.5	0.8478
130.6	0.5458	130.6	0.9829	130.6	-0.8881	130.6	0.5058
130.7	1.6193	130.7	1.4049	130.7	1.1963	130.7	0.9308
130.8	1.0221	130.8	0.8101	130.8	0.32	130.8	-0.0433
130.9	0.7846	130.9	0.8546	130.9	0.0442	130.9	0.2726
131	1.0305	131	0.5675	131	0.3896	131	0.6187
131.1	1.1487	131.1	0.553	131.1	0.6839	131.1	0.1223
131.2	1.3084	131.2	-0.0457	131.2	0.1701	131.2	-0.1553
131.3	0.7953	131.3	0.4174	131.3	-0.1415	131.3	-1.6779
131.4	1.104	131.4	0.2052	131.4	-0.1481	131.4	0.8649
131.5	1.0676	131.5	0.7737	131.5	0.1697	131.5	0.6198
131.6	0.9016	131.6	0.9321	131.6	0.2207	131.6	0.5197
131.7	0.9461	131.7	1.0591	131.7	0.3252	131.7	0.5775
131.8	0.9523	131.8	1.0486	131.8	0.3345	131.8	0.5921
131.9	0.959	131.9	1.0552	131.9	0.3503	131.9	0.5816
132	0.9774	132	1.0661	132	0.386	132	0.5844
132.1	0.9749	132.1	1.0788	132.1	0.3993	132.1	0.5768
132.2	0.9906	132.2	1.1033	132.2	0.4176	132.2	0.5786
132.3	1.0057	132.3	1.1023	132.3	0.4242	132.3	0.5766
132.4	0.9993	132.4	1.1108	132.4	0.4168	132.4	0.5631
132.5	1.0196	132.5	1.1044	132.5	0.4147	132.5	0.5626
132.6	1.0338	132.6	1.171	132.6	0.4066	132.6	0.5544
132.7	1.0195	132.7	1.3166	132.7	0.4105	132.7	0.5627
132.8	1.0537	132.8	1.3968	132.8	0.3997	132.8	0.5489
132.9	1.0731	132.9	1.3592	132.9	0.419	132.9	0.7159
133	0.7208	133	0.985	133	0.6815	133	0.981
133.1	0.9758	133.1	0.9321	133.1	0.5443	133.1	0.4811
133.2	1.513	133.2	0.7849	133.2	0.4785	133.2	0.3382
133.3	1.4855	133.3	0.7009	133.3	0.4393	133.3	0.3453
133.4	1.1541	133.4	0.414	133.4	0.1706	133.4	-0.0449
133.5	1.1085	133.5	-0.1911	133.5	-0.1027	133.5	-0.2777
133.6	1.0111	133.6	0.8873	133.6	-0.377	133.6	-0.4378
133.7	0.8201	133.7	1.5259	133.7	0.4679	133.7	0.7215
133.8	0.9466	133.8	1.8079	133.8	0.984	133.8	1.0241
133.9	0.9108	133.9	2.0751	133.9	0.9483	133.9	1.0376
134	1.2128	134	2.3607	134	1.1137	134	1.2829
134.1	1.9475	134.1	3.043	134.1	1.8901	134.1	1.9195
134.2	1.415	134.2	2.7901	134.2	1.213	134.2	1.19
134.3	1.1926	134.3	2.0944	134.3	0.7561	134.3	0.6997
134.4	1.4751	134.4	1.9165	134.4	0.6584	134.4	0.6394
134.5	1.4395	134.5	1.91	134.5	0.8925	134.5	0.5932
134.6	1.3662	134.6	1.7874	134.6	0.7436	134.6	0.7108
134.7	1.2912	134.7	1.5814	134.7	0.6152	134.7	0.8158
134.8	1.201	134.8	1.3376	134.8	0.4886	134.8	0.8269
134.9	1.2824	134.9	1.211	134.9	0.4839	134.9	0.8242
135	1.2768	135	1.2846	135	0.5225	135	0.7962
135.1	1.5631	135.1	1.2765	135.1	0.1088	135.1	0.723
135.2	1.6249	135.2	1.4024	135.2	2.2365	135.2	0.6507
135.3	1.6913	135.3	1.3916	135.3	1.4498	135.3	0.6292
135.4	1.3959	135.4	1.3231	135.4	0.8298	135.4	0.5638
135.5	1.3158	135.5	1.2965	135.5	0.5566	135.5	0.5399
135.6	1.2002	135.6	1.2399	135.6	0.6762	135.6	0.5176
135.7	1.1887	135.7	1.1752	135.7	0.8896	135.7	0.4947
135.8	1.1058	135.8	1.1266	135.8	0.8765	135.8	0.5028
135.9	1.0857	135.9	1.0884	135.9	0.9012	135.9	0.5233
136	1.0388	136	1.061	136	0.7902	136	0.5313
136.1	1.0134	136.1	1.0459	136.1	0.7297	136.1	0.5483
136.2	0.961	136.2	1.0323	136.2	0.6778	136.2	0.5612
136.3	0.9646	136.3	1.021	136.3	0.6219	136.3	0.5687
136.4	0.9589	136.4	1.0383	136.4	0.5625	136.4	0.5532
136.5	0.9466	136.5	1.0447	136.5	0.5117	136.5	0.5496
136.6	0.9355	136.6	1.0739	136.6	0.4724	136.6	0.5429
136.7	0.9366	136.7	1.0826	136.7	0.4793	136.7	0.5447
136.8	0.924	136.8	1.0532	136.8	0.4566	136.8	0.5487
136.9	0.916	136.9	1.0681	136.9	0.4475	136.9	0.5467
137	0.9035	137	1.0483	137	0.4443	137	0.5473
137.1	0.8946	137.1	1.0363	137.1	0.4527	137.1	0.5517
137.2	0.8813	137.2	1.0296	137.2	0.4506	137.2	0.5519
137.3	0.8808	137.3	1.0248	137.3	0.4417	137.3	0.5473
137.4	0.8861	137.4	1.0244	137.4	0.4423	137.4	0.5503
137.5	0.8851	137.5	1.021	137.5	0.4685	137.5	0.5532
137.6	0.8917	137.6	1.0044	137.6	0.4664	137.6	0.5559
137.7	0.8887	137.7	1.0122	137.7	0.4329	137.7	0.5541
137.8	0.8974	137.8	1.0166	137.8	0.45	137.8	0.5481
137.9	0.9051	137.9	1.014	137.9	0.4359	137.9	0.5469
138	0.9476	138	1.0192	138	0.4134	138	0.5515
138.1	0.9836	138.1	1.039	138.1	0.4331	138.1	0.5525
138.2	0.9877	138.2	1.0481	138.2	0.4399	138.2	0.5503
138.3	1.0012	138.3	1.0649	138.3	0.4254	138.3	0.5503
138.4	1.0029	138.4	1.0783	138.4	0.4415	138.4	0.5479
138.5	1.0062	138.5	1.083	138.5	0.4386	138.5	0.5519
138.6	0.9898	138.6	1.089	138.6	0.4331	138.6	0.5502
138.7	0.9929	138.7	1.1057	138.7	0.4317	138.7	0.5493
138.8	0.9922	138.8	1.1078	138.8	0.412	138.8	0.548
138.9	0.9857	138.9	1.1194	138.9	0.4354	138.9	0.5482
139	1.008	139	1.1282	139	0.4323	139	0.5434
139.1	1.0137	139.1	1.1299	139.1	0.4331	139.1	0.54
139.2	1.0208	139.2	1.1295	139.2	0.4399	139.2	0.5424
139.3	1.0119	139.3	1.1201	139.3	0.4396	139.3	0.5406
139.4	1.0233	139.4	1.112	139.4	0.4484	139.4	0.5399
139.5	1.0199	139.5	1.102	139.5	0.4476	139.5	0.5399
139.6	1.0178	139.6	1.0934	139.6	0.4549	139.6	0.5432
139.7	1.0307	139.7	1.0959	139.7	0.447	139.7	0.547
139.8	1.0216	139.8	1.1007	139.8	0.4396	139.8	0.5472
139.9	1.0397	139.9	1.1031	139.9	0.4355	139.9	0.5457
140	1.0383	140	1.1069	140	0.4309	140	0.5454
140.1	1.0504	140.1	1.1149	140.1	0.4218	140.1	0.5511
140.2	1.048	140.2	1.1228	140.2	0.418	140.2	0.5537
140.3	1.0509	140.3	1.1233	140.3	0.421	140.3	0.5497
140.4	1.0485	140.4	1.1257	140.4	0.4225	140.4	0.5459
140.5	1.0499	140.5	1.1298	140.5	0.4213	140.5	0.5453
140.6	1.0486	140.6	1.1342	140.6	0.4246	140.6	0.5493
140.7	1.047	140.7	1.1301	140.7	0.4238	140.7	0.5508
140.8	1.0446	140.8	1.1303	140.8	0.4222	140.8	0.5542
140.9	1.0366	140.9	1.1335	140.9	0.4202	140.9	0.5582
141	1.0323	141	1.1348	141	0.4157	141	0.5595
141.1	1.0329	141.1	1.135	141.1	0.4136	141.1	0.5595
141.2	1.0352	141.2	1.132	141.2	0.4138	141.2	0.5579
141.3	1.0346	141.3	1.1348	141.3	0.4171	141.3	0.5581
141.4	1.0304	141.4	1.1383	141.4	0.4159	141.4	0.5573
141.5	1.0295	141.5	1.1398	141.5	0.4181	141.5	0.5531
141.6	1.0298	141.6	1.1342	141.6	0.4174	141.6	0.5503
141.7	1.0326	141.7	1.1333	141.7	0.4185	141.7	0.549
141.8	1.0337	141.8	1.1325	141.8	0.4246	141.8	0.5507
141.9	1.0358	141.9	1.1284	141.9	0.4282	141.9	0.5496
142	1.0363	142	1.1329	142	0.4318	142	0.5525
142.1	1.0383	142.1	1.1329	142.1	0.4327	142.1	0.5556
142.2	1.0404	142.2	1.1365	142.2	0.4366	142.2	0.5549
142.3	1.0356	142.3	1.1444	142.3	0.4331	142.3	0.5547
142.4	1.0348	142.4	1.1461	142.4	0.4313	142.4	0.5541
142.5	1.0376	142.5	1.1421	142.5	0.4306	142.5	0.5495
142.6	1.0419	142.6	1.1441	142.6	0.4326	142.6	0.5476
142.7	1.0382	142.7	1.1426	142.7	0.4295	142.7	0.5466
142.8	1.0372	142.8	1.1487	142.8	0.429	142.8	0.5468
142.9	1.0366	142.9	1.1504	142.9	0.4296	142.9	0.5461
143	1.0372	143	1.1536	143	0.4306	143	0.5464
143.1	1.04	143.1	1.16	143.1	0.4326	143.1	0.5445
143.2	1.0417	143.2	1.1637	143.2	0.4338	143.2	0.5483
143.3	1.0404	143.3	1.1663	143.3	0.435	143.3	0.5495
143.4	1.0415	143.4	1.1635	143.4	0.4352	143.4	0.545
143.5	1.0426	143.5	1.1642	143.5	0.4352	143.5	0.5434
143.6	1.043	143.6	1.1651	143.6	0.4313	143.6	0.5433
143.7	1.0389	143.7	1.167	143.7	0.4318	143.7	0.5431
143.8	1.0413	143.8	1.1685	143.8	0.4301	143.8	0.5444
143.9	1.0437	143.9	1.1707	143.9	0.4305	143.9	0.5432
144	1.0396	144	1.1731	144	0.4303	144	0.5477
144.1	1.0386	144.1	1.1778	144.1	0.4319	144.1	0.5469
144.2	1.039	144.2	1.1823	144.2	0.4322	144.2	0.5487
144.3	1.0366	144.3	1.1745	144.3	0.4345	144.3	0.5491
144.4	1.0338	144.4	1.1722	144.4	0.4307	144.4	0.5478
144.5	1.0321	144.5	1.1745	144.5	0.4348	144.5	0.5482
144.6	1.0327	144.6	1.1801	144.6	0.4375	144.6	0.5478
144.7	1.0361	144.7	1.1801	144.7	0.4336	144.7	0.5466
144.8	1.0403	144.8	1.1763	144.8	0.4327	144.8	0.5407
144.9	1.0404	144.9	1.1757	144.9	0.4356	144.9	0.5414
145	1.0388	145	1.1759	145	0.4383	145	0.5419
145.1	1.0366	145.1	1.1819	145.1	0.4383	145.1	0.5497
145.2	1.0333	145.2	1.1837	145.2	0.4371	145.2	0.5485
145.3	1.0314	145.3	1.188	145.3	0.4355	145.3	0.5471
145.4	1.0332	145.4	1.1919	145.4	0.4352	145.4	0.5468
145.5	1.031	145.5	1.1936	145.5	0.4399	145.5	0.5453
145.6	1.0312	145.6	1.1945	145.6	0.4398	145.6	0.5444
145.7	1.0324	145.7	1.1951	145.7	0.4422	145.7	0.5422
145.8	1.0327	145.8	1.1937	145.8	0.4439	145.8	0.5382
145.9	1.0383	145.9	1.1876	145.9	0.4469	145.9	0.5371
146	1.0393	146	1.184	146	0.4468	146	0.5375
146.1	1.038	146.1	1.1911	146.1	0.4421	146.1	0.5342
146.2	1.0347	146.2	1.1999	146.2	0.4329	146.2	0.5244
146.3	1.0288	146.3	1.1981	146.3	0.4269	146.3	0.5199
146.4	1.0307	146.4	1.2026	146.4	0.4361	146.4	0.5273
146.5	1.0353	146.5	1.1992	146.5	0.4402	146.5	0.5321
146.6	1.0323	146.6	1.1964	146.6	0.4363	146.6	0.5311
146.7	1.0315	146.7	1.187	146.7	0.439	146.7	0.5288
146.8	1.0312	146.8	1.1736	146.8	0.4399	146.8	0.5217
146.9	1.03	146.9	1.1607	146.9	0.441	146.9	0.5188
147	1.0343	147	1.1492	147	0.4434	147	0.5218
147.1	1.0315	147.1	1.1441	147.1	0.4444	147.1	0.5157
147.2	1.0353	147.2	1.1477	147.2	0.4453	147.2	0.5079
147.3	1.04	147.3	1.1409	147.3	0.4456	147.3	0.4953
147.4	1.0329	147.4	1.1334	147.4	0.4447	147.4	0.4763
147.5	1.0115	147.5	1.1289	147.5	0.4441	147.5	0.4628
147.6	0.9946	147.6	1.1187	147.6	0.4438	147.6	0.4538
147.7	0.9936	147.7	1.115	147.7	0.4449	147.7	0.4581
147.8	0.995	147.8	1.1101	147.8	0.4432	147.8	0.4633
147.9	0.9896	147.9	1.1087	147.9	0.4131	147.9	0.4646
148	0.9917	148	1.1242	148	0.3901	148	0.4757
148.1	0.9852	148.1	1.1444	148.1	0.3711	148.1	0.4928
148.2	0.9823	148.2	1.1669	148.2	0.3593	148.2	0.5106
148.3	0.972	148.3	1.1765	148.3	0.342	148.3	0.536
148.4	0.9663	148.4	1.1831	148.4	0.3307	148.4	0.5526
148.5	0.9579	148.5	1.1777	148.5	0.3238	148.5	0.5683
148.6	0.938	148.6	1.1761	148.6	0.3219	148.6	0.5845
148.7	0.9451	148.7	1.1754	148.7	0.3431	148.7	0.5828
148.8	0.9595	148.8	1.1797	148.8	0.374	148.8	0.5775
148.9	0.9613	148.9	1.1819	148.9	0.3908	148.9	0.5724
149	0.9586	149	1.1884	149	0.3857	149	0.5696
149.1	0.955	149.1	1.1858	149.1	0.387	149.1	0.5674
149.2	0.952	149.2	1.1714	149.2	0.3991	149.2	0.557
149.3	0.9537	149.3	1.1677	149.3	0.4033	149.3	0.5473
149.4	0.9547	149.4	1.1748	149.4	0.3998	149.4	0.5425
149.5	0.9518	149.5	1.1744	149.5	0.3916	149.5	0.535
149.6	0.9468	149.6	1.1792	149.6	0.3876	149.6	0.5319
149.7	0.9425	149.7	1.1814	149.7	0.3836	149.7	0.5336
149.8	0.9446	149.8	1.1833	149.8	0.3723	149.8	0.5374
149.9	0.9562	149.9	1.1851	149.9	0.364	149.9	0.5465
150	0.9656	150	1.1847	150	0.3701	150	0.5426
150.1	0.9796	150.1	1.1901	150.1	0.3703	150.1	0.5417
150.2	0.9807	150.2	1.2054	150.2	0.366	150.2	0.5382
150.3	0.9853	150.3	1.2158	150.3	0.3711	150.3	0.5433
150.4	0.9867	150.4	1.2149	150.4	0.3783	150.4	0.5473
150.5	0.9864	150.5	1.2125	150.5	0.3895	150.5	0.5468
150.6	0.9901	150.6	1.2169	150.6	0.3897	150.6	0.5509
150.7	0.9945	150.7	1.2194	150.7	0.3893	150.7	0.558
150.8	0.9967	150.8	1.2282	150.8	0.3831	150.8	0.5635
150.9	0.9833	150.9	1.2372	150.9	0.3821	150.9	0.5681
151	0.9877	151	1.2519	151	0.3868	151	0.5806
151.1	1.0027	151.1	1.2496	151.1	0.3885	151.1	0.5893
151.2	1.0239	151.2	1.2418	151.2	0.4026	151.2	0.592
151.3	1.0417	151.3	1.2484	151.3	0.4129	151.3	0.5914
151.4	1.0676	151.4	1.239	151.4	0.435	151.4	0.5795
151.5	1.0847	151.5	1.2446	151.5	0.4668	151.5	0.5664
151.6	1.0936	151.6	1.2356	151.6	0.4879	151.6	0.5478
151.7	1.0965	151.7	1.2301	151.7	0.4861	151.7	0.5355
151.8	1.1047	151.8	1.2269	151.8	0.4762	151.8	0.5281
151.9	1.1062	151.9	1.2286	151.9	0.4551	151.9	0.5288
152	1.1005	152	1.2398	152	0.4339	152	0.5303
152.1	1.0996	152.1	1.2625	152.1	0.4275	152.1	0.5341
152.2	1.0867	152.2	1.2692	152.2	0.4168	152.2	0.534
152.3	1.0879	152.3	1.2614	152.3	0.4048	152.3	0.5473
152.4	1.0907	152.4	1.2591	152.4	0.3898	152.4	0.5508
152.5	1.0967	152.5	1.2619	152.5	0.4048	152.5	0.5595
152.6	1.0932	152.6	1.2638	152.6	0.4116	152.6	0.5436
152.7	1.085	152.7	1.2581	152.7	0.4318	152.7	0.5469
152.8	1.091	152.8	1.2612	152.8	0.44	152.8	0.5557
152.9	1.0993	152.9	1.2608	152.9	0.4351	152.9	0.5422
153	1.0978	153	1.2423	153	0.4321	153	0.5247
153.1	1.0961	153.1	1.2398	153.1	0.4341	153.1	0.515
153.2	1.0995	153.2	1.242	153.2	0.4375	153.2	0.5067
153.3	1.1042	153.3	1.2236	153.3	0.4582	153.3	0.4912
153.4	1.1142	153.4	1.2199	153.4	0.4399	153.4	0.4763
153.5	1.1329	153.5	1.2242	153.5	0.4236	153.5	0.4799
153.6	1.1529	153.6	1.2271	153.6	0.4297	153.6	0.4855
153.7	1.1707	153.7	1.2254	153.7	0.4214	153.7	0.4788
153.8	1.1672	153.8	1.2248	153.8	0.4189	153.8	0.4797
153.9	1.1658	153.9	1.2307	153.9	0.4273	153.9	0.4807
154	1.1663	154	1.2292	154	0.426	154	0.4843
154.1	1.1624	154.1	1.2212	154.1	0.4189	154.1	0.4774
154.2	1.1552	154.2	1.2119	154.2	0.4177	154.2	0.4639
154.3	1.1461	154.3	1.2135	154.3	0.4228	154.3	0.4569
154.4	1.1375	154.4	1.2138	154.4	0.4284	154.4	0.4613
154.5	1.136	154.5	1.2135	154.5	0.4374	154.5	0.4614
154.6	1.1494	154.6	1.2132	154.6	0.4469	154.6	0.4684
154.7	1.1595	154.7	1.2229	154.7	0.4553	154.7	0.4802
154.8	1.1563	154.8	1.227	154.8	0.4622	154.8	0.4977
154.9	1.1556	154.9	1.2276	154.9	0.4637	154.9	0.5043
155	1.1587	155	1.2334	155	0.4623	155	0.4921
155.1	1.1493	155.1	1.2429	155.1	0.4644	155.1	0.5022
155.2	1.1423	155.2	1.2531	155.2	0.4648	155.2	0.5112
155.3	1.1336	155.3	1.2558	155.3	0.4467	155.3	0.5171
155.4	1.1217	155.4	1.2535	155.4	0.4395	155.4	0.5229
155.5	1.1098	155.5	1.256	155.5	0.4299	155.5	0.5323
155.6	1.1052	155.6	1.2562	155.6	0.4261	155.6	0.5439
155.7	1.0928	155.7	1.2545	155.7	0.4345	155.7	0.5519
155.8	1.076	155.8	1.2563	155.8	0.4447	155.8	0.549
155.9	1.0673	155.9	1.26	155.9	0.4471	155.9	0.5484
156	1.0611	156	1.252	156	0.4491	156	0.5546
156.1	1.0657	156.1	1.2405	156.1	0.4532	156.1	0.5451
156.2	1.0869	156.2	1.2304	156.2	0.4536	156.2	0.5419
156.3	1.108	156.3	1.2173	156.3	0.4562	156.3	0.531
156.4	1.1283	156.4	1.2105	156.4	0.4658	156.4	0.5238
156.5	1.1313	156.5	1.212	156.5	0.4552	156.5	0.5225
156.6	1.1372	156.6	1.2061	156.6	0.4502	156.6	0.5159
156.7	1.1383	156.7	1.2054	156.7	0.4546	156.7	0.5136
156.8	1.1324	156.8	1.2024	156.8	0.4487	156.8	0.5131
156.9	1.1329	156.9	1.1996	156.9	0.4503	156.9	0.5094
157	1.1309	157	1.1988	157	0.4462	157	0.5061
157.1	1.1285	157.1	1.1986	157.1	0.4427	157.1	0.5067
157.2	1.1342	157.2	1.2013	157.2	0.4429	157.2	0.5076
157.3	1.1354	157.3	1.2001	157.3	0.4337	157.3	0.5125
157.4	1.138	157.4	1.2013	157.4	0.433	157.4	0.5157
157.5	1.1294	157.5	1.2039	157.5	0.4234	157.5	0.5206
157.6	1.1269	157.6	1.2138	157.6	0.418	157.6	0.5302
157.7	1.1171	157.7	1.2163	157.7	0.4176	157.7	0.5472
157.8	1.1087	157.8	1.2195	157.8	0.4198	157.8	0.5566
157.9	1.1065	157.9	1.2295	157.9	0.4184	157.9	0.5616
158	1.1052	158	1.2333	158	0.4256	158	0.5646
158.1	1.1005	158.1	1.2372	158.1	0.4284	158.1	0.5628
158.2	1.099	158.2	1.2408	158.2	0.4359	158.2	0.5568
158.3	1.1006	158.3	1.2376	158.3	0.4355	158.3	0.5483
158.4	1.1124	158.4	1.2376	158.4	0.4322	158.4	0.5423
158.5	1.121	158.5	1.2362	158.5	0.4307	158.5	0.5378
158.6	1.1254	158.6	1.2328	158.6	0.4278	158.6	0.5301
158.7	1.1294	158.7	1.2346	158.7	0.4284	158.7	0.5202
158.8	1.1343	158.8	1.2365	158.8	0.4307	158.8	0.5156
158.9	1.1388	158.9	1.2388	158.9	0.4349	158.9	0.5102
159	1.1404	159	1.2408	159	0.435	159	0.5126
159.1	1.1455	159.1	1.2466	159.1	0.4337	159.1	0.5129
159.2	1.1504	159.2	1.246	159.2	0.4316	159.2	0.5079
159.3	1.1596	159.3	1.2475	159.3	0.4301	159.3	0.5015
159.4	1.1679	159.4	1.2486	159.4	0.4264	159.4	0.5036
159.5	1.1719	159.5	1.2581	159.5	0.424	159.5	0.501
159.6	1.1694	159.6	1.2599	159.6	0.4277	159.6	0.4943
159.7	1.1722	159.7	1.2672	159.7	0.4292	159.7	0.4971
159.8	1.1721	159.8	1.2711	159.8	0.424	159.8	0.4951
159.9	1.1758	159.9	1.2779	159.9	0.407	159.9	0.4931
160	1.1728	160	1.2826	160	0.3937	160	0.4928
160.1	1.1626	160.1	1.2852	160.1	0.3807	160.1	0.4914
[truncated: 23,059 more rows]

## Sheet: Fig. 7b
Fig. 7b
DYRK1A											HIPK3
Ratio 350 nm/330 nm					1. Derivative						Ratio 350 nm/330 nm					1. Derivative
Temperature [°C]	DMSO	1 uM abemaciclib	10 uM abemaciclib	100 uM abemaciclib	Temperature [°C]	DMSO	1 uM abemaciclib	10 uM abemaciclib	100 uM abemaciclib		Temperature [°C]	DMSO	1 uM abemaciclib	10 uM abemaciclib	100 uM abemaciclib	Temperature [°C]	DMSO	1 uM abemaciclib	10 uM abemaciclib	100 uM abemaciclib
20	0.854	0.81	0.739	0.76	20	0.00093	0.0011	0.00154	0.0019		20	0.975547	0.975751	0.916945	0.912436	20	0.003569	0.003319	0.001769	0.001725
20.037	0.854	0.809	0.74	0.758	20.037	0.00093	0.0011	0.00154	0.00191		20.079	0.976379	0.977855	0.915169	0.912641	20.079	0.003578	0.003305	0.001769	0.001725
20.074	0.854	0.809	0.74	0.758	20.074	0.00093	0.00109	0.00154	0.00191		20.157	0.977653	0.974691	0.916182	0.913609	20.157	0.003587	0.003291	0.001769	0.001725
20.11	0.854	0.809	0.739	0.761	20.11	0.00093	0.00109	0.00154	0.00191		20.236	0.976873	0.978178	0.915804	0.914082	20.236	0.003596	0.003277	0.001769	0.001725
20.147	0.853	0.81	0.739	0.759	20.147	0.00092	0.00108	0.00155	0.00191		20.314	0.977193	0.976677	0.915841	0.911908	20.314	0.003605	0.003263	0.001769	0.001725
20.184	0.854	0.81	0.74	0.758	20.184	0.00092	0.00108	0.00155	0.00191		20.393	0.977019	0.976519	0.915293	0.913812	20.393	0.003613	0.003249	0.001769	0.001725
20.221	0.855	0.81	0.739	0.759	20.221	0.00092	0.00108	0.00155	0.00191		20.472	0.97644	0.975236	0.914834	0.913143	20.472	0.003622	0.003234	0.001769	0.001725
20.258	0.854	0.811	0.74	0.759	20.258	0.00092	0.00107	0.00156	0.00191		20.55	0.977708	0.975959	0.91459	0.915174	20.55	0.00363	0.00322	0.001769	0.001725
20.294	0.854	0.809	0.741	0.759	20.294	0.00092	0.00107	0.00156	0.00191		20.629	0.977065	0.98039	0.916571	0.912703	20.629	0.003638	0.003206	0.001769	0.001725
20.331	0.853	0.811	0.742	0.761	20.331	0.00092	0.00106	0.00156	0.00191		20.708	0.978879	0.97924	0.91487	0.914529	20.708	0.003646	0.003192	0.001769	0.001725
20.368	0.854	0.81	0.74	0.76	20.368	0.00092	0.00106	0.00157	0.00191		20.786	0.979509	0.977271	0.915269	0.915027	20.786	0.003654	0.003179	0.001769	0.001725
20.405	0.853	0.81	0.74	0.758	20.405	0.00092	0.00105	0.00157	0.00191		20.865	0.979727	0.979586	0.918357	0.914845	20.865	0.003662	0.003165	0.001769	0.001725
20.442	0.855	0.81	0.742	0.76	20.442	0.00092	0.00105	0.00157	0.00191		20.943	0.979035	0.979481	0.916013	0.916496	20.943	0.003669	0.003152	0.001769	0.001725
20.478	0.854	0.812	0.74	0.76	20.478	0.00092	0.00105	0.00158	0.00192		21.022	0.980301	0.977464	0.915497	0.916258	21.022	0.003677	0.003138	0.001769	0.001725
20.515	0.854	0.81	0.739	0.761	20.515	0.00092	0.00104	0.00158	0.00192		21.101	0.980393	0.978726	0.91573	0.916329	21.101	0.003684	0.003126	0.001769	0.001725
20.552	0.854	0.812	0.74	0.762	20.552	0.00091	0.00104	0.00158	0.00192		21.179	0.98042	0.980888	0.916866	0.912875	21.179	0.003691	0.003113	0.001769	0.001725
20.589	0.853	0.811	0.74	0.762	20.589	0.00091	0.00103	0.00159	0.00192		21.258	0.980688	0.981329	0.917462	0.915338	21.258	0.003698	0.003101	0.001769	0.001725
20.625	0.855	0.811	0.74	0.761	20.625	0.00091	0.00103	0.00159	0.00192		21.336	0.981632	0.980276	0.918463	0.916924	21.336	0.003705	0.003088	0.001769	0.001725
20.662	0.854	0.81	0.742	0.76	20.662	0.00091	0.00103	0.0016	0.00192		21.415	0.981612	0.981048	0.916493	0.915312	21.415	0.003713	0.003076	0.001769	0.001725
20.699	0.854	0.812	0.742	0.761	20.699	0.00091	0.00102	0.0016	0.00192		21.494	0.980848	0.980366	0.914674	0.916182	21.494	0.00372	0.003065	0.001769	0.001725
20.736	0.854	0.812	0.741	0.761	20.736	0.00091	0.00102	0.00161	0.00192		21.572	0.979887	0.979153	0.916173	0.91692	21.572	0.003728	0.003053	0.001769	0.001725
20.773	0.854	0.812	0.741	0.76	20.773	0.00091	0.00101	0.00161	0.00192		21.651	0.981365	0.979391	0.918978	0.915943	21.651	0.003736	0.00304	0.001769	0.001725
20.809	0.853	0.812	0.741	0.761	20.809	0.00091	0.00101	0.00161	0.00192		21.73	0.982801	0.981701	0.919126	0.915861	21.73	0.00374	0.003035	0.001769	0.001725
20.846	0.854	0.811	0.742	0.76	20.846	0.00091	0.00101	0.00162	0.00192		21.808	0.982628	0.983574	0.917712	0.917783	21.808	0.003744	0.003033	0.001769	0.001725
20.883	0.854	0.81	0.741	0.761	20.883	0.0009	0.001	0.00162	0.00192		21.887	0.983651	0.983108	0.917721	0.918602	21.887	0.003748	0.003034	0.00177	0.001725
20.92	0.854	0.811	0.742	0.759	20.92	0.0009	0.001	0.00163	0.00192		21.965	0.984576	0.981745	0.918927	0.9165	21.965	0.003751	0.003038	0.00177	0.001725
20.957	0.855	0.811	0.742	0.76	20.957	0.0009	0.001	0.00163	0.00192		22.044	0.983123	0.980815	0.918902	0.914677	22.044	0.003754	0.003044	0.00177	0.001725
20.993	0.856	0.812	0.742	0.762	20.993	0.0009	0.00099	0.00164	0.00192		22.123	0.982478	0.982368	0.916559	0.915721	22.123	0.003756	0.003053	0.00177	0.001725
21.03	0.853	0.811	0.742	0.76	21.03	0.0009	0.00099	0.00164	0.00192		22.201	0.98437	0.983183	0.918173	0.917245	22.201	0.003758	0.003063	0.00177	0.001725
21.067	0.854	0.812	0.741	0.761	21.067	0.0009	0.00099	0.00165	0.00192		22.28	0.984261	0.981601	0.917697	0.918065	22.28	0.00376	0.003076	0.00177	0.001725
21.104	0.854	0.812	0.742	0.761	21.104	0.0009	0.00098	0.00165	0.00192		22.358	0.986453	0.982533	0.918851	0.916724	22.358	0.00376	0.003089	0.001771	0.001726
21.141	0.855	0.811	0.742	0.76	21.141	0.0009	0.00098	0.00166	0.00192		22.437	0.984853	0.983253	0.921305	0.920426	22.437	0.00376	0.003104	0.001771	0.001726
21.177	0.855	0.812	0.743	0.76	21.177	0.00089	0.00097	0.00166	0.00192		22.516	0.984896	0.984378	0.920542	0.916706	22.516	0.003758	0.003119	0.001772	0.001726
21.214	0.855	0.811	0.744	0.759	21.214	0.00089	0.00097	0.00167	0.00192		22.594	0.985166	0.98482	0.921434	0.919892	22.594	0.003756	0.003134	0.001772	0.001727
21.251	0.854	0.812	0.74	0.761	21.251	0.00089	0.00097	0.00167	0.00192		22.673	0.986187	0.983249	0.919255	0.91873	22.673	0.003752	0.003149	0.001772	0.001727
21.288	0.855	0.811	0.741	0.761	21.288	0.00089	0.00096	0.00168	0.00192		22.752	0.986947	0.983464	0.918026	0.916706	22.752	0.003749	0.003163	0.001773	0.001728
21.325	0.855	0.811	0.742	0.761	21.325	0.00089	0.00096	0.00168	0.00192		22.83	0.986715	0.9844	0.921582	0.921949	22.83	0.003746	0.003175	0.001773	0.001729
21.361	0.855	0.812	0.743	0.762	21.361	0.00089	0.00096	0.00169	0.00192		22.909	0.986974	0.984748	0.92242	0.916762	22.909	0.003743	0.003186	0.001773	0.00173
21.398	0.855	0.811	0.741	0.761	21.398	0.00089	0.00095	0.0017	0.00192		22.987	0.986675	0.984492	0.922885	0.916531	22.987	0.00374	0.003194	0.001773	0.001732
21.435	0.854	0.811	0.742	0.761	21.435	0.00088	0.00095	0.0017	0.00192		23.066	0.987116	0.985935	0.920782	0.919528	23.066	0.003738	0.003199	0.001772	0.001733
21.472	0.854	0.811	0.742	0.762	21.472	0.00088	0.00095	0.00171	0.00192		23.145	0.98701	0.986276	0.922335	0.917125	23.145	0.003736	0.003201	0.001771	0.001735
21.508	0.853	0.811	0.743	0.762	21.508	0.00088	0.00094	0.00171	0.00192		23.223	0.988453	0.985521	0.921126	0.916896	23.223	0.003734	0.0032	0.00177	0.001737
21.545	0.854	0.812	0.742	0.762	21.545	0.00088	0.00094	0.00172	0.00191		23.302	0.987938	0.986229	0.922229	0.918153	23.302	0.003731	0.003195	0.001769	0.00174
21.582	0.855	0.811	0.743	0.763	21.582	0.00088	0.00094	0.00172	0.00191		23.381	0.98803	0.987205	0.923769	0.918424	23.381	0.003728	0.003185	0.001767	0.001742
21.619	0.855	0.811	0.741	0.762	21.619	0.00088	0.00093	0.00173	0.00191		23.459	0.988662	0.987022	0.923168	0.918362	23.459	0.003726	0.003172	0.001765	0.001744
21.656	0.854	0.812	0.742	0.761	21.656	0.00088	0.00093	0.00173	0.00191		23.538	0.989434	0.985237	0.923934	0.918835	23.538	0.003723	0.003155	0.001762	0.001747
21.692	0.855	0.812	0.743	0.763	21.692	0.00087	0.00093	0.00174	0.00191		23.616	0.989083	0.98551	0.924192	0.919552	23.616	0.003719	0.003133	0.00176	0.001749
21.729	0.855	0.812	0.743	0.763	21.729	0.00087	0.00092	0.00174	0.00191		23.695	0.989085	0.987253	0.922226	0.920068	23.695	0.003715	0.003109	0.001757	0.001751
21.766	0.855	0.811	0.744	0.763	21.766	0.00087	0.00092	0.00175	0.00191		23.774	0.991354	0.987999	0.921595	0.91939	23.774	0.00371	0.003082	0.001753	0.001754
21.803	0.855	0.811	0.743	0.764	21.803	0.00087	0.00092	0.00176	0.00191		23.852	0.992261	0.988952	0.922088	0.919326	23.852	0.003703	0.003053	0.00175	0.001756
21.84	0.855	0.812	0.743	0.761	21.84	0.00086	0.00091	0.00177	0.0019		23.931	0.990049	0.98901	0.921169	0.921696	23.931	0.003694	0.003023	0.001746	0.001758
21.876	0.855	0.812	0.743	0.762	21.876	0.00086	0.00091	0.00178	0.0019		24.009	0.991139	0.987739	0.921728	0.920943	24.009	0.003683	0.002994	0.001742	0.00176
21.913	0.856	0.812	0.742	0.763	21.913	0.00085	0.00091	0.00178	0.0019		24.088	0.99093	0.990184	0.922871	0.920924	24.088	0.003671	0.002966	0.001737	0.001761
21.95	0.856	0.813	0.742	0.763	21.95	0.00085	0.00091	0.00179	0.00189		24.167	0.992021	0.992954	0.921704	0.921559	24.167	0.003656	0.00294	0.001732	0.001763
21.987	0.855	0.812	0.743	0.763	21.987	0.00084	0.0009	0.0018	0.00189		24.245	0.99198	0.989116	0.921482	0.923757	24.245	0.00364	0.002916	0.001727	0.001764
22.024	0.855	0.813	0.743	0.764	22.024	0.00084	0.0009	0.0018	0.00188		24.324	0.9912	0.989843	0.92302	0.922884	24.324	0.00362	0.002895	0.001721	0.001765
22.06	0.855	0.812	0.743	0.764	22.06	0.00083	0.0009	0.00181	0.00188		24.403	0.99096	0.988846	0.924173	0.920778	24.403	0.003599	0.002878	0.001714	0.001766
22.097	0.855	0.812	0.743	0.763	22.097	0.00083	0.0009	0.00182	0.00187		24.481	0.995484	0.988277	0.922246	0.92014	24.481	0.003575	0.002865	0.001708	0.001767
22.134	0.856	0.812	0.742	0.761	22.134	0.00082	0.0009	0.00182	0.00187		24.56	0.992779	0.989205	0.922795	0.916993	24.56	0.003548	0.002858	0.001701	0.001767
22.171	0.856	0.812	0.744	0.762	22.171	0.00081	0.0009	0.00183	0.00186		24.638	0.99198	0.989275	0.924291	0.920144	24.638	0.00352	0.002856	0.001693	0.001767
22.208	0.856	0.813	0.743	0.764	22.208	0.0008	0.0009	0.00183	0.00185		24.717	0.991671	0.990782	0.920132	0.921336	24.717	0.00349	0.002861	0.001686	0.001767
22.244	0.856	0.814	0.744	0.763	22.244	0.0008	0.0009	0.00184	0.00185		24.796	0.992341	0.992039	0.924332	0.920653	24.796	0.00346	0.002872	0.001678	0.001766
22.281	0.855	0.814	0.744	0.763	22.281	0.00079	0.0009	0.00184	0.00184		24.874	0.993712	0.990264	0.923604	0.922583	24.874	0.003429	0.002889	0.00167	0.001766
22.318	0.856	0.812	0.744	0.763	22.318	0.00078	0.0009	0.00185	0.00183		24.953	0.994609	0.992204	0.924144	0.922127	24.953	0.003398	0.002911	0.001663	0.001765
22.355	0.856	0.812	0.743	0.763	22.355	0.00077	0.0009	0.00185	0.00183		25.031	0.996488	0.990659	0.922175	0.923497	25.031	0.003367	0.002938	0.001656	0.001765
22.391	0.854	0.813	0.743	0.763	22.391	0.00076	0.00091	0.00185	0.00182		25.11	0.996632	0.990543	0.922853	0.921278	25.11	0.003337	0.002969	0.001649	0.001764
22.428	0.856	0.813	0.743	0.764	22.428	0.00075	0.00091	0.00185	0.00181		25.189	0.996067	0.991974	0.924744	0.919369	25.189	0.003308	0.003003	0.001643	0.001763
22.465	0.857	0.812	0.744	0.764	22.465	0.00074	0.00091	0.00186	0.0018		25.267	0.996016	0.991017	0.92572	0.920975	25.267	0.00328	0.00304	0.001637	0.001762
22.502	0.855	0.813	0.745	0.765	22.502	0.00073	0.00091	0.00186	0.00179		25.346	0.996293	0.991954	0.925016	0.924053	25.346	0.003253	0.00308	0.001633	0.001762
22.539	0.856	0.812	0.743	0.764	22.539	0.00072	0.00092	0.00186	0.00178		25.425	0.995838	0.992694	0.924312	0.924239	25.425	0.003229	0.003122	0.001629	0.001761
22.575	0.855	0.813	0.743	0.764	22.575	0.00071	0.00092	0.00186	0.00177		25.503	0.994932	0.991207	0.924733	0.924144	25.503	0.003207	0.003165	0.001625	0.00176
22.612	0.856	0.812	0.744	0.765	22.612	0.0007	0.00092	0.00186	0.00175		25.582	0.996456	0.991406	0.924766	0.925561	25.582	0.003189	0.003208	0.001623	0.001758
22.649	0.856	0.812	0.745	0.765	22.649	0.00069	0.00093	0.00185	0.00174		25.66	0.99813	0.992548	0.92549	0.924483	25.66	0.003174	0.003251	0.001622	0.001757
22.686	0.856	0.812	0.745	0.765	22.686	0.00068	0.00093	0.00185	0.00173		25.739	0.996647	0.99387	0.926323	0.923209	25.739	0.003163	0.003291	0.001621	0.001755
22.723	0.856	0.812	0.746	0.763	22.723	0.00067	0.00093	0.00185	0.00172		25.818	0.996672	0.994512	0.924992	0.922382	25.818	0.003156	0.003329	0.001621	0.001752
22.759	0.855	0.813	0.746	0.763	22.759	0.00066	0.00094	0.00185	0.0017		25.896	0.996771	0.993378	0.925429	0.922669	25.896	0.003153	0.003363	0.001622	0.001749
22.796	0.855	0.814	0.746	0.764	22.796	0.00065	0.00094	0.00184	0.00169		25.975	0.996986	0.992789	0.925946	0.924209	25.975	0.003152	0.003393	0.001624	0.001746
22.833	0.856	0.815	0.746	0.764	22.833	0.00064	0.00094	0.00184	0.00167		26.053	0.99778	0.993415	0.924258	0.922305	26.053	0.003155	0.003417	0.001626	0.001742
22.87	0.857	0.814	0.745	0.764	22.87	0.00062	0.00095	0.00183	0.00166		26.132	0.997973	0.994565	0.926661	0.923823	26.132	0.00316	0.003436	0.001629	0.001737
22.907	0.857	0.813	0.744	0.764	22.907	0.00061	0.00095	0.00182	0.00165		26.211	0.997774	0.997329	0.924305	0.924404	26.211	0.003168	0.003449	0.001633	0.001732
22.943	0.856	0.814	0.744	0.764	22.943	0.0006	0.00095	0.00182	0.00163		26.289	0.997479	0.995428	0.923616	0.921234	26.289	0.003179	0.003455	0.001637	0.001727
22.98	0.856	0.813	0.745	0.763	22.98	0.00059	0.00095	0.00181	0.00162		26.368	0.999794	0.995497	0.926834	0.923759	26.368	0.003192	0.003453	0.001642	0.001722
23.017	0.857	0.813	0.745	0.766	23.017	0.00058	0.00095	0.0018	0.0016		26.447	0.999791	0.997009	0.92823	0.924542	26.447	0.003207	0.003445	0.001648	0.001717
23.054	0.856	0.812	0.745	0.766	23.054	0.00057	0.00095	0.00179	0.00159		26.525	0.99971	0.995965	0.923806	0.923703	26.525	0.003224	0.00343	0.001654	0.001711
23.091	0.856	0.813	0.745	0.764	23.091	0.00056	0.00095	0.00178	0.00157		26.604	0.999813	0.995239	0.925542	0.9274	26.604	0.003244	0.003409	0.001661	0.001706
23.127	0.857	0.813	0.746	0.764	23.127	0.00055	0.00095	0.00177	0.00156		26.682	0.997908	0.997244	0.926066	0.925771	26.682	0.003264	0.003382	0.001668	0.001702
23.164	0.856	0.814	0.746	0.765	23.164	0.00054	0.00095	0.00176	0.00155		26.761	1.0013	0.999185	0.926359	0.922655	26.761	0.003286	0.00335	0.001675	0.001697
23.201	0.857	0.813	0.746	0.765	23.201	0.00053	0.00095	0.00175	0.00153		26.84	0.998893	0.997885	0.926828	0.923966	26.84	0.003309	0.003314	0.001683	0.001693
23.238	0.856	0.813	0.745	0.764	23.238	0.00052	0.00095	0.00173	0.00152		26.918	0.998966	0.998874	0.927383	0.925012	26.918	0.003332	0.003275	0.00169	0.001689
23.274	0.856	0.813	0.745	0.765	23.274	0.0005	0.00094	0.00172	0.00151		26.997	1.00141	0.998382	0.930535	0.925432	26.997	0.003355	0.003231	0.001698	0.001686
23.311	0.856	0.813	0.745	0.766	23.311	0.00049	0.00094	0.00171	0.0015		27.075	1.00214	0.997224	0.929907	0.927018	27.075	0.003375	0.003184	0.001705	0.001683
23.348	0.855	0.812	0.744	0.766	23.348	0.00048	0.00094	0.00169	0.00149		27.154	1.00238	0.998083	0.928145	0.929095	27.154	0.003394	0.003133	0.001712	0.00168
23.385	0.856	0.813	0.747	0.765	23.385	0.00047	0.00093	0.00168	0.00148		27.233	1.00137	0.998954	0.926013	0.927474	27.233	0.003408	0.003079	0.001719	0.001677
23.422	0.856	0.813	0.745	0.766	23.422	0.00047	0.00093	0.00167	0.00147		27.311	1.00066	0.998403	0.927589	0.9273	27.311	0.003418	0.003023	0.001726	0.001675
23.458	0.856	0.813	0.746	0.766	23.458	0.00046	0.00092	0.00165	0.00147		27.39	1.00127	0.998979	0.928988	0.927734	27.39	0.003422	0.002965	0.001732	0.001673
23.495	0.856	0.813	0.748	0.766	23.495	0.00045	0.00092	0.00164	0.00146		27.469	1.00192	0.999576	0.9265	0.926571	27.469	0.003422	0.002906	0.001738	0.001671
23.532	0.857	0.814	0.747	0.766	23.532	0.00044	0.00091	0.00163	0.00145		27.547	1.00256	0.99921	0.926217	0.926731	27.547	0.003416	0.002847	0.001743	0.001669
23.569	0.857	0.814	0.746	0.767	23.569	0.00043	0.0009	0.00161	0.00145		27.626	1.00327	1.00046	0.928106	0.927181	27.626	0.003406	0.002789	0.001747	0.001668
23.606	0.857	0.814	0.747	0.766	23.606	0.00042	0.0009	0.0016	0.00144		27.704	1.00367	1.00102	0.928166	0.928593	27.704	0.003392	0.002734	0.001752	0.001668
23.642	0.856	0.814	0.746	0.765	23.642	0.00041	0.00089	0.00159	0.00144		27.783	1.00417	0.999331	0.928888	0.930237	27.783	0.003374	0.002681	0.001755	0.001667
23.679	0.856	0.814	0.746	0.766	23.679	0.0004	0.00088	0.00157	0.00144		27.862	1.0056	1.00139	0.9303	0.926108	27.862	0.003355	0.002632	0.001759	0.001668
23.716	0.857	0.814	0.747	0.765	23.716	0.0004	0.00088	0.00156	0.00143		27.94	1.00686	0.999709	0.932954	0.927497	27.94	0.003332	0.002587	0.001762	0.001669
23.753	0.857	0.813	0.746	0.765	23.753	0.00039	0.00087	0.00155	0.00143		28.019	1.00395	1.00061	0.928714	0.925185	28.019	0.003307	0.002549	0.001764	0.00167
23.79	0.857	0.814	0.747	0.766	23.79	0.00038	0.00086	0.00154	0.00143		28.097	1.00406	1.00003	0.928276	0.927272	28.097	0.00328	0.002516	0.001766	0.001672
23.826	0.857	0.814	0.748	0.767	23.826	0.00038	0.00085	0.00153	0.00143		28.176	1.00307	1.00146	0.929769	0.924085	28.176	0.00325	0.002491	0.001768	0.001675
23.863	0.856	0.814	0.746	0.767	23.863	0.00037	0.00084	0.00152	0.00143		28.255	1.00399	1.00059	0.931371	0.928217	28.255	0.00322	0.002471	0.001769	0.001678
23.9	0.856	0.814	0.746	0.765	23.9	0.00036	0.00084	0.00151	0.00143		28.333	1.0055	1.00389	0.928962	0.927969	28.333	0.003188	0.002457	0.00177	0.001681
23.937	0.857	0.813	0.746	0.766	23.937	0.00036	0.00083	0.0015	0.00143		28.412	1.00727	1.0031	0.927456	0.930058	28.412	0.003156	0.002449	0.00177	0.001684
23.974	0.856	0.813	0.747	0.766	23.974	0.00035	0.00082	0.00149	0.00143		28.491	1.00562	1.00075	0.930911	0.927438	28.491	0.003124	0.002446	0.00177	0.001687
24.01	0.857	0.815	0.747	0.766	24.01	0.00035	0.00081	0.00148	0.00143		28.569	1.00566	1.00171	0.932024	0.924605	28.569	0.003094	0.002446	0.00177	0.001691
24.047	0.856	0.815	0.747	0.765	24.047	0.00034	0.0008	0.00148	0.00143		28.648	1.00604	1.0015	0.928223	0.93028	28.648	0.003065	0.002451	0.001769	0.001693
24.084	0.856	0.814	0.747	0.767	24.084	0.00034	0.00079	0.00147	0.00143		28.726	1.00701	1.00295	0.928026	0.928898	28.726	0.003039	0.00246	0.001768	0.001696
24.121	0.857	0.814	0.748	0.768	24.121	0.00034	0.00079	0.00147	0.00144		28.805	1.00853	1.00498	0.930017	0.925444	28.805	0.003016	0.002472	0.001766	0.001697
24.157	0.856	0.814	0.746	0.766	24.157	0.00033	0.00078	0.00146	0.00144		28.884	1.00718	1.00289	0.931818	0.927698	28.884	0.002996	0.002487	0.001763	0.001699
24.194	0.856	0.813	0.747	0.766	24.194	0.00033	0.00077	0.00146	0.00144		28.962	1.0072	1.00401	0.930564	0.92727	28.962	0.00298	0.002505	0.00176	0.001699
24.231	0.857	0.815	0.747	0.763	24.231	0.00033	0.00076	0.00146	0.00144		29.041	1.00762	1.00335	0.930707	0.928961	29.041	0.00297	0.002526	0.001757	0.001699
24.268	0.856	0.815	0.746	0.764	24.268	0.00033	0.00075	0.00145	0.00145		29.119	1.00839	1.00148	0.930709	0.93001	29.119	0.002966	0.00255	0.001754	0.001698
24.305	0.856	0.815	0.748	0.767	24.305	0.00032	0.00075	0.00145	0.00145		29.198	1.00899	1.00265	0.930921	0.928425	29.198	0.002968	0.002576	0.00175	0.001697
24.341	0.856	0.815	0.747	0.766	24.341	0.00032	0.00074	0.00145	0.00145		29.277	1.00776	1.00349	0.931792	0.930146	29.277	0.002976	0.002605	0.001746	0.001696
24.378	0.858	0.814	0.747	0.767	24.378	0.00032	0.00073	0.00145	0.00146		29.355	1.00742	1.00351	0.931407	0.931138	29.355	0.002989	0.002634	0.001742	0.001694
24.415	0.856	0.814	0.748	0.767	24.415	0.00032	0.00072	0.00146	0.00146		29.434	1.00912	1.00332	0.931465	0.928166	29.434	0.003009	0.002665	0.001739	0.001692
24.452	0.856	0.814	0.747	0.766	24.452	0.00032	0.00072	0.00146	0.00147		29.513	1.00845	1.00194	0.932099	0.928677	29.513	0.003033	0.002695	0.001735	0.00169
24.489	0.857	0.815	0.748	0.768	24.489	0.00032	0.00071	0.00146	0.00147		29.591	1.00757	1.00408	0.93182	0.93057	29.591	0.003062	0.002725	0.001731	0.001689
24.525	0.857	0.815	0.746	0.767	24.525	0.00032	0.00071	0.00146	0.00148		29.67	1.00919	1.0059	0.932009	0.930374	29.67	0.003095	0.002753	0.001727	0.001687
24.562	0.856	0.816	0.747	0.767	24.562	0.00032	0.0007	0.00147	0.00148		29.748	1.00869	1.00502	0.932449	0.932154	29.748	0.00313	0.002779	0.001724	0.001686
24.599	0.856	0.816	0.748	0.768	24.599	0.00032	0.0007	0.00147	0.00149		29.827	1.01077	1.00373	0.930504	0.928211	29.827	0.003168	0.002801	0.001721	0.001686
24.636	0.856	0.815	0.748	0.766	24.636	0.00032	0.00069	0.00148	0.00149		29.906	1.01037	1.00475	0.934693	0.929808	29.906	0.003208	0.00282	0.001718	0.001686
24.673	0.856	0.814	0.748	0.766	24.673	0.00032	0.00069	0.00148	0.0015		29.984	1.01068	1.00625	0.932015	0.936675	29.984	0.003247	0.002835	0.001715	0.001686
24.709	0.857	0.814	0.748	0.767	24.709	0.00033	0.00069	0.00149	0.00151		30.063	1.0109	1.00506	0.930368	0.930367	30.063	0.003286	0.002846	0.001713	0.001687
24.746	0.858	0.814	0.747	0.767	24.746	0.00033	0.00069	0.0015	0.00151		30.142	1.01143	1.00602	0.934317	0.930103	30.142	0.003323	0.002852	0.001711	0.001688
24.783	0.858	0.814	0.746	0.766	24.783	0.00033	0.00069	0.0015	0.00152		30.22	1.0113	1.01071	0.93148	0.931943	30.22	0.003356	0.002856	0.00171	0.00169
24.82	0.857	0.815	0.746	0.765	24.82	0.00033	0.00069	0.00151	0.00152		30.299	1.00901	1.0072	0.932899	0.927959	30.299	0.003386	0.002857	0.001709	0.001692
24.857	0.856	0.814	0.747	0.766	24.857	0.00034	0.00069	0.00152	0.00153		30.377	1.01128	1.00784	0.934418	0.926959	30.377	0.003411	0.002856	0.001709	0.001694
24.893	0.856	0.815	0.748	0.767	24.893	0.00034	0.00069	0.00152	0.00154		30.456	1.01115	1.00753	0.935929	0.927059	30.456	0.003432	0.002853	0.001709	0.001697
24.93	0.855	0.814	0.748	0.768	24.93	0.00034	0.00069	0.00153	0.00154		30.535	1.01257	1.00744	0.93266	0.933254	30.535	0.003448	0.002849	0.00171	0.001699
24.967	0.856	0.816	0.749	0.767	24.967	0.00035	0.0007	0.00154	0.00155		30.613	1.01215	1.00885	0.929934	0.931162	30.613	0.003459	0.002844	0.001711	0.001701
25.004	0.856	0.815	0.749	0.768	25.004	0.00035	0.0007	0.00155	0.00155		30.692	1.01233	1.00792	0.934695	0.930408	30.692	0.003465	0.002839	0.001713	0.001704
25.04	0.857	0.815	0.749	0.767	25.04	0.00035	0.0007	0.00156	0.00156		30.77	1.01143	1.00675	0.937282	0.926475	30.77	0.003464	0.002833	0.001716	0.001706
25.077	0.857	0.814	0.749	0.768	25.077	0.00036	0.00071	0.00156	0.00157		30.849	1.01284	1.00639	0.935411	0.927251	30.849	0.003456	0.002827	0.001719	0.001708
25.114	0.856	0.814	0.748	0.769	25.114	0.00036	0.00071	0.00157	0.00157		30.928	1.01578	1.00729	0.932925	0.93142	30.928	0.003441	0.002823	0.001722	0.00171
25.151	0.856	0.814	0.749	0.767	25.151	0.00037	0.00072	0.00158	0.00158		31.006	1.01495	1.00875	0.93308	0.933578	31.006	0.003418	0.00282	0.001726	0.001711
25.188	0.858	0.815	0.747	0.768	25.188	0.00037	0.00073	0.00159	0.00158		31.085	1.01256	1.00929	0.933944	0.935186	31.085	0.003389	0.002818	0.001729	0.001712
25.224	0.858	0.815	0.748	0.77	25.224	0.00037	0.00073	0.00159	0.00159		31.164	1.01379	1.00905	0.933486	0.934645	31.164	0.003352	0.002819	0.001734	0.001712
25.261	0.858	0.815	0.748	0.768	25.261	0.00038	0.00074	0.0016	0.00159		31.242	1.01642	1.00962	0.933671	0.933931	31.242	0.00331	0.002823	0.001738	0.001712
25.298	0.856	0.815	0.748	0.767	25.298	0.00038	0.00075	0.00161	0.0016		31.321	1.01619	1.01069	0.935242	0.934475	31.321	0.003262	0.002829	0.001742	0.001712
25.335	0.857	0.814	0.748	0.766	25.335	0.00039	0.00076	0.00161	0.0016		31.399	1.01619	1.01009	0.935618	0.932273	31.399	0.00321	0.002839	0.001745	0.001711
25.372	0.857	0.813	0.749	0.769	25.372	0.00039	0.00077	0.00162	0.0016		31.478	1.01727	1.00891	0.934498	0.933184	31.478	0.003153	0.002852	0.001748	0.00171
25.408	0.856	0.814	0.749	0.768	25.408	0.00039	0.00078	0.00162	0.00161		31.557	1.01665	1.01221	0.935633	0.93512	31.557	0.003094	0.002869	0.001751	0.001708
25.445	0.855	0.815	0.75	0.768	25.445	0.0004	0.00079	0.00163	0.00161		31.635	1.01581	1.01201	0.935801	0.936193	31.635	0.003033	0.002889	0.001754	0.001706
25.482	0.857	0.815	0.749	0.768	25.482	0.0004	0.0008	0.00163	0.00161		31.714	1.01591	1.00992	0.936275	0.934002	31.714	0.00297	0.002912	0.001755	0.001703
25.519	0.858	0.815	0.748	0.77	25.519	0.0004	0.00081	0.00164	0.00161		31.792	1.01627	1.00948	0.936003	0.935301	31.792	0.002907	0.002938	0.001756	0.0017
25.556	0.857	0.816	0.749	0.768	25.556	0.00041	0.00082	0.00164	0.00162		31.871	1.0171	1.0107	0.939171	0.936457	31.871	0.002844	0.002965	0.001757	0.001696
25.592	0.857	0.815	0.749	0.77	25.592	0.00041	0.00083	0.00165	0.00162		31.95	1.01632	1.00987	0.933826	0.933626	31.95	0.002783	0.002993	0.001757	0.001692
25.629	0.857	0.814	0.749	0.771	25.629	0.00041	0.00084	0.00165	0.00162		32.028	1.01763	1.01014	0.935434	0.936285	32.028	0.002724	0.003021	0.001756	0.001688
25.666	0.857	0.814	0.748	0.771	25.666	0.00042	0.00085	0.00166	0.00162		32.107	1.01686	1.01021	0.935909	0.935856	32.107	0.002668	0.003048	0.001755	0.001684
25.703	0.858	0.815	0.749	0.768	25.703	0.00042	0.00086	0.00166	0.00162		32.186	1.01776	1.01204	0.936841	0.935031	32.186	0.002617	0.003072	0.001754	0.001679
25.74	0.857	0.816	0.75	0.768	25.74	0.00042	0.00087	0.00166	0.00162		32.264	1.02017	1.01575	0.936327	0.936336	32.264	0.00257	0.003092	0.001752	0.001674
25.776	0.857	0.816	0.749	0.769	25.776	0.00042	0.00088	0.00167	0.00162		32.343	1.01775	1.01268	0.937031	0.934533	32.343	0.002529	0.003106	0.00175	0.00167
25.813	0.858	0.816	0.748	0.769	25.813	0.00043	0.00089	0.00167	0.00162		32.421	1.01868	1.01078	0.937491	0.934354	32.421	0.002494	0.003114	0.001748	0.001666
25.85	0.858	0.815	0.75	0.769	25.85	0.00043	0.0009	0.00167	0.00162		32.5	1.01772	1.01183	0.935178	0.931153	32.5	0.002466	0.003116	0.001745	0.001662
25.887	0.857	0.814	0.751	0.769	25.887	0.00043	0.00091	0.00168	0.00162		32.579	1.01626	1.01316	0.936324	0.932888	32.579	0.002444	0.00311	0.001742	0.001658
25.923	0.857	0.816	0.751	0.769	25.923	0.00043	0.00092	0.00168	0.00162		32.657	1.01809	1.01413	0.939515	0.933967	32.657	0.002429	0.003097	0.001738	0.001654
25.96	0.856	0.817	0.751	0.768	25.96	0.00044	0.00093	0.00168	0.00161		32.736	1.02008	1.01398	0.938695	0.936286	32.736	0.002422	0.003078	0.001735	0.001651
25.997	0.858	0.816	0.752	0.769	25.997	0.00044	0.00093	0.00169	0.00161		32.814	1.01928	1.01491	0.935836	0.935363	32.814	0.002421	0.003053	0.001732	0.001648
26.034	0.856	0.814	0.751	0.769	26.034	0.00044	0.00094	0.00169	0.00161		32.893	1.01947	1.0147	0.936743	0.932629	32.893	0.002425	0.003023	0.001729	0.001645
26.071	0.857	0.815	0.751	0.768	26.071	0.00044	0.00095	0.00169	0.00161		32.972	1.0203	1.01417	0.936794	0.933584	32.972	0.002435	0.00299	0.001726	0.001643
26.107	0.857	0.815	0.751	0.769	26.107	0.00044	0.00096	0.00169	0.00161		33.05	1.01928	1.01499	0.935067	0.935603	33.05	0.002449	0.002954	0.001723	0.00164
26.144	0.857	0.816	0.749	0.769	26.144	0.00045	0.00097	0.0017	0.00161		33.129	1.01952	1.01544	0.936594	0.937786	33.129	0.002465	0.002916	0.00172	0.001638
26.181	0.857	0.815	0.749	0.769	26.181	0.00045	0.00097	0.0017	0.00161		33.208	1.02001	1.01509	0.938198	0.9373	33.208	0.002483	0.002877	0.001718	0.001635
26.218	0.857	0.816	0.75	0.769	26.218	0.00045	0.00098	0.00171	0.00161		33.286	1.01834	1.01671	0.936646	0.934595	33.286	0.002503	0.002837	0.001715	0.001633
26.255	0.857	0.816	0.75	0.77	26.255	0.00045	0.00098	0.00171	0.00161		33.365	1.01952	1.01786	0.936379	0.937289	33.365	0.002522	0.002796	0.001713	0.001631
26.291	0.856	0.815	0.75	0.769	26.291	0.00045	0.00099	0.00171	0.00161		33.443	1.02107	1.01497	0.93752	0.938075	33.443	0.00254	0.002755	0.001711	0.001629
26.328	0.857	0.816	0.75	0.77	26.328	0.00046	0.00099	0.00172	0.00161		33.522	1.02025	1.0173	0.938252	0.936164	33.522	0.002556	0.002713	0.001709	0.001626
26.365	0.858	0.815	0.751	0.772	26.365	0.00046	0.001	0.00172	0.00161		33.601	1.02174	1.0174	0.939424	0.93512	33.601	0.00257	0.002669	0.001707	0.001624
26.402	0.858	0.815	0.751	0.77	26.402	0.00046	0.001	0.00173	0.00161		33.679	1.0225	1.01724	0.940882	0.935222	33.679	0.00258	0.002625	0.001706	0.001622
26.439	0.858	0.817	0.751	0.77	26.439	0.00046	0.001	0.00173	0.00161		33.758	1.02055	1.016	0.939347	0.936954	33.758	0.002587	0.002579	0.001704	0.00162
26.475	0.858	0.817	0.75	0.769	26.475	0.00046	0.001	0.00174	0.00162		33.836	1.02152	1.01865	0.941832	0.938054	33.836	0.00259	0.002532	0.001703	0.001617
26.512	0.857	0.816	0.75	0.769	26.512	0.00046	0.001	0.00174	0.00162		33.915	1.02107	1.01559	0.938791	0.937222	33.915	0.002589	0.002485	0.001702	0.001615
26.549	0.856	0.816	0.751	0.77	26.549	0.00047	0.00101	0.00175	0.00163		33.994	1.02219	1.01707	0.93731	0.938008	33.994	0.002584	0.002437	0.001701	0.001612
26.586	0.856	0.816	0.75	0.771	26.586	0.00047	0.00101	0.00175	0.00163		34.072	1.02191	1.01901	0.94036	0.938343	34.072	0.002574	0.002391	0.0017	0.001609
26.623	0.857	0.816	0.75	0.769	26.623	0.00047	0.00101	0.00176	0.00164		34.151	1.02155	1.01899	0.9382	0.938934	34.151	0.002561	0.002346	0.0017	0.001605
26.659	0.857	0.816	0.75	0.768	26.659	0.00047	0.00101	0.00176	0.00164		34.23	1.02278	1.01559	0.943159	0.937063	34.23	0.002544	0.002303	0.0017	0.001602
26.696	0.857	0.816	0.751	0.769	26.696	0.00047	0.001	0.00177	0.00165		34.308	1.02201	1.01532	0.942467	0.940572	34.308	0.002524	0.002264	0.001701	0.001599
26.733	0.857	0.816	0.752	0.769	26.733	0.00047	0.001	0.00178	0.00165		34.387	1.02388	1.01957	0.941958	0.940015	34.387	0.002501	0.002228	0.001701	0.001596
26.77	0.857	0.817	0.752	0.77	26.77	0.00047	0.001	0.00178	0.00166		34.465	1.02396	1.02024	0.939616	0.939387	34.465	0.002474	0.002196	0.001702	0.001594
26.806	0.858	0.817	0.751	0.772	26.806	0.00047	0.001	0.00179	0.00167		34.544	1.02411	1.01824	0.940742	0.938169	34.544	0.002444	0.002167	0.001704	0.001591
26.843	0.858	0.817	0.75	0.771	26.843	0.00048	0.00099	0.0018	0.00168		34.623	1.02487	1.01729	0.9408	0.937964	34.623	0.00241	0.002142	0.001705	0.001589
26.88	0.858	0.817	0.75	0.772	26.88	0.00048	0.00099	0.0018	0.00169		34.701	1.02611	1.01698	0.942882	0.936442	34.701	0.002373	0.00212	0.001707	0.001587
26.917	0.857	0.817	0.752	0.771	26.917	0.00048	0.00099	0.00181	0.00169		34.78	1.02383	1.01715	0.940854	0.937564	34.78	0.002333	0.0021	0.001709	0.001585
26.954	0.857	0.817	0.752	0.771	26.954	0.00048	0.00098	0.00182	0.0017		34.858	1.02298	1.01979	0.940338	0.939119	34.858	0.00229	0.002082	0.001711	0.001583
26.99	0.858	0.817	0.751	0.771	26.99	0.00048	0.00098	0.00182	0.00171		34.937	1.02381	1.02046	0.942884	0.938927	34.937	0.002246	0.002065	0.001713	0.001582
27.027	0.858	0.816	0.752	0.772	27.027	0.00048	0.00097	0.00183	0.00172		35.016	1.02411	1.01953	0.943209	0.937869	35.016	0.0022	0.002049	0.001715	0.001581
27.064	0.857	0.817	0.752	0.77	27.064	0.00048	0.00097	0.00184	0.00173		35.094	1.02547	1.02056	0.94058	0.935647	35.094	0.002155	0.002033	0.001717	0.00158
27.101	0.858	0.819	0.752	0.77	27.101	0.00048	0.00096	0.00184	0.00174		35.173	1.02566	1.02122	0.939657	0.936122	35.173	0.002109	0.002017	0.001719	0.001579
27.138	0.858	0.817	0.751	0.771	27.138	0.00048	0.00095	0.00185	0.00175		35.252	1.02419	1.02105	0.941409	0.938972	35.252	0.002065	0.002001	0.00172	0.001579
27.174	0.859	0.817	0.753	0.769	27.174	0.00047	0.00095	0.00186	0.00175		35.33	1.02543	1.02214	0.94229	0.937692	35.33	0.002022	0.001985	0.001721	0.001578
27.211	0.857	0.818	0.752	0.771	27.211	0.00047	0.00094	0.00186	0.00176		35.409	1.02628	1.02211	0.943405	0.938162	35.409	0.001982	0.001969	0.001722	0.001578
27.248	0.857	0.816	0.752	0.77	27.248	0.00047	0.00093	0.00187	0.00177		35.487	1.02879	1.02197	0.940693	0.940079	35.487	0.001944	0.001953	0.001722	0.001578
27.285	0.858	0.816	0.751	0.773	27.285	0.00047	0.00093	0.00188	0.00178		35.566	1.024	1.01973	0.940731	0.940904	35.566	0.001908	0.001939	0.001722	0.001579
27.322	0.858	0.815	0.752	0.773	27.322	0.00047	0.00092	0.00188	0.00179		35.645	1.02442	1.02109	0.941775	0.941161	35.645	0.001876	0.001927	0.001722	0.001579
27.358	0.857	0.816	0.751	0.77	27.358	0.00047	0.00091	0.00189	0.00179		35.723	1.02602	1.02155	0.942142	0.936313	35.723	0.001845	0.001917	0.001722	0.00158
27.395	0.857	0.817	0.751	0.77	27.395	0.00047	0.00091	0.0019	0.0018		35.802	1.02656	1.02026	0.941997	0.939887	35.802	0.001818	0.001909	0.001721	0.00158
27.432	0.858	0.817	0.753	0.772	27.432	0.00047	0.0009	0.0019	0.0018		35.881	1.02535	1.02199	0.943814	0.93662	35.881	0.001792	0.001904	0.00172	0.001581
27.469	0.857	0.817	0.752	0.772	27.469	0.00046	0.00089	0.00191	0.00181		35.959	1.025	1.01919	0.94155	0.938413	35.959	0.001769	0.0019	0.001719	0.001581
27.506	0.858	0.818	0.752	0.77	27.506	0.00046	0.00089	0.00191	0.00181		36.038	1.02677	1.01983	0.941039	0.942062	36.038	0.001748	0.001897	0.001717	0.001581
27.542	0.858	0.818	0.752	0.771	27.542	0.00046	0.00088	0.00192	0.00182		36.116	1.0273	1.02045	0.941362	0.944011	36.116	0.001729	0.001894	0.001716	0.001581
27.579	0.858	0.817	0.752	0.772	27.579	0.00046	0.00087	0.00192	0.00182		36.195	1.02941	1.0199	0.942088	0.941743	36.195	0.001711	0.001891	0.001714	0.001581
27.616	0.858	0.817	0.752	0.772	27.616	0.00046	0.00087	0.00193	0.00182		36.274	1.02766	1.02042	0.94394	0.93952	36.274	0.001696	0.001886	0.001712	0.001581
27.653	0.858	0.817	0.752	0.772	27.653	0.00046	0.00086	0.00193	0.00183		36.352	1.02646	1.0233	0.943222	0.942965	36.352	0.001682	0.00188	0.001709	0.001581
27.689	0.858	0.817	0.753	0.772	27.689	0.00046	0.00086	0.00194	0.00183		36.431	1.02635	1.02401	0.943639	0.941564	36.431	0.00167	0.001872	0.001707	0.001581
27.726	0.858	0.817	0.752	0.771	27.726	0.00046	0.00085	0.00194	0.00183		36.509	1.02596	1.02101	0.944454	0.941238	36.509	0.00166	0.001861	0.001704	0.00158
27.763	0.858	0.817	0.753	0.771	27.763	0.00045	0.00085	0.00194	0.00183		36.588	1.02833	1.02387	0.944278	0.943142	36.588	0.001651	0.001847	0.0017	0.00158
27.8	0.858	0.817	0.754	0.772	27.8	0.00045	0.00084	0.00194	0.00183		36.667	1.02837	1.02384	0.94321	0.942311	36.667	0.001642	0.00183	0.001696	0.00158
27.837	0.858	0.817	0.753	0.772	27.837	0.00045	0.00084	0.00195	0.00183		36.745	1.02785	1.02304	0.94319	0.940961	36.745	0.001635	0.00181	0.001692	0.001579
27.873	0.858	0.817	0.754	0.771	27.873	0.00045	0.00083	0.00195	0.00183		36.824	1.02681	1.02372	0.945051	0.941394	36.824	0.001627	0.001787	0.001688	0.001579
27.91	0.858	0.817	0.753	0.772	27.91	0.00045	0.00083	0.00195	0.00183		36.903	1.02663	1.02375	0.946109	0.943284	36.903	0.001619	0.001761	0.001684	0.001578
27.947	0.858	0.818	0.754	0.772	27.947	0.00045	0.00083	0.00195	0.00182		36.981	1.02853	1.02379	0.94528	0.94246	36.981	0.001609	0.001732	0.00168	0.001578
27.984	0.858	0.817	0.754	0.774	27.984	0.00045	0.00082	0.00195	0.00182		37.06	1.0287	1.02409	0.943873	0.939817	37.06	0.001596	0.0017	0.001676	0.001578
28.021	0.857	0.816	0.753	0.773	28.021	0.00045	0.00082	0.00194	0.00182		37.138	1.02737	1.02384	0.943592	0.94154	37.138	0.00158	0.001664	0.001672	0.001577
28.057	0.859	0.818	0.753	0.774	28.057	0.00045	0.00082	0.00194	0.00182		37.217	1.02934	1.02355	0.943324	0.945124	37.217	0.001559	0.001624	0.001669	0.001577
28.094	0.858	0.818	0.753	0.774	28.094	0.00045	0.00082	0.00194	0.00182		37.296	1.02955	1.0235	0.942898	0.94442	37.296	0.001532	0.00158	0.001666	0.001577
28.131	0.858	0.817	0.755	0.772	28.131	0.00045	0.00082	0.00194	0.00181		37.374	1.02781	1.02262	0.94758	0.941397	37.374	0.0015	0.001529	0.001664	0.001576
28.168	0.858	0.818	0.755	0.772	28.168	0.00045	0.00082	0.00193	0.00181		37.453	1.02828	1.02517	0.94619	0.943777	37.453	0.001461	0.001472	0.001662	0.001575
28.205	0.858	0.817	0.756	0.773	28.205	0.00045	0.00082	0.00193	0.00181		37.531	1.03029	1.02199	0.945263	0.943017	37.531	0.001416	0.001409	0.001661	0.001574
28.241	0.859	0.818	0.754	0.772	28.241	0.00045	0.00082	0.00192	0.0018		37.61	1.02869	1.02528	0.947597	0.940347	37.61	0.001362	0.001339	0.00166	0.001572
28.278	0.858	0.818	0.754	0.773	28.278	0.00045	0.00082	0.00191	0.0018		37.689	1.02907	1.02445	0.9452	0.943524	37.689	0.001302	0.001264	0.001659	0.001569
28.315	0.858	0.818	0.754	0.773	28.315	0.00045	0.00082	0.00191	0.00179		37.767	1.03142	1.02275	0.942571	0.945533	37.767	0.001233	0.001184	0.001658	0.001566
28.352	0.858	0.819	0.754	0.775	28.352	0.00045	0.00082	0.0019	0.00179		37.846	1.03113	1.0258	0.944405	0.94582	37.846	0.001156	0.001101	0.001658	0.001563
28.389	0.858	0.817	0.755	0.774	28.389	0.00045	0.00082	0.00189	0.00178		37.925	1.02816	1.02743	0.948879	0.944859	37.925	0.001071	0.001016	0.001658	0.001559
28.425	0.858	0.817	0.756	0.771	28.425	0.00045	0.00083	0.00189	0.00178		38.003	1.02909	1.02855	0.947015	0.9453	38.003	0.000978	0.00093	0.001657	0.001554
28.462	0.858	0.818	0.754	0.773	28.462	0.00045	0.00083	0.00188	0.00177		38.082	1.02923	1.0262	0.946275	0.944195	38.082	0.000878	0.000845	0.001657	0.001549
28.499	0.858	0.818	0.754	0.774	28.499	0.00045	0.00083	0.00187	0.00177		38.16	1.02746	1.02593	0.945236	0.94601	38.16	0.000771	0.00076	0.001656	0.001544
28.536	0.858	0.818	0.755	0.774	28.536	0.00045	0.00083	0.00186	0.00176		38.239	1.02888	1.02623	0.944866	0.942466	38.239	0.000658	0.000676	0.001655	0.001538
28.572	0.858	0.818	0.755	0.774	28.572	0.00045	0.00084	0.00185	0.00176		38.318	1.03186	1.02468	0.946194	0.940295	38.318	0.000538	0.000593	0.001653	0.001531
28.609	0.858	0.818	0.755	0.775	28.609	0.00045	0.00084	0.00184	0.00175		38.396	1.0306	1.02336	0.947069	0.941652	38.396	0.000414	0.000511	0.001651	0.001524
28.646	0.858	0.818	0.756	0.774	28.646	0.00045	0.00084	0.00183	0.00175		38.475	1.03077	1.02406	0.948669	0.943519	38.475	0.000287	0.00043	0.00165	0.001516
28.683	0.858	0.819	0.755	0.774	28.683	0.00045	0.00085	0.00182	0.00174		38.553	1.02956	1.02461	0.949424	0.941986	38.553	0.000157	0.00035	0.001647	0.001508
28.72	0.859	0.818	0.755	0.774	28.72	0.00045	0.00085	0.00181	0.00174		38.632	1.02943	1.02376	0.948679	0.943844	38.632	2.6e-05	0.00027	0.001645	0.0015
28.756	0.858	0.819	0.755	0.775	28.756	0.00044	0.00085	0.00181	0.00173		38.711	1.03142	1.0248	0.948587	0.94579	38.711	-0.000106	0.00019	0.001643	0.001491
28.793	0.858	0.818	0.756	0.775	28.793	0.00044	0.00086	0.0018	0.00173		38.789	1.03318	1.02656	0.948715	0.94481	38.789	-0.000237	0.000108	0.001641	0.001482
28.83	0.858	0.819	0.754	0.775	28.83	0.00044	0.00086	0.00179	0.00172		38.868	1.03303	1.02613	0.948356	0.944738	38.868	-0.000367	2.4e-05	0.001638	0.001473
28.867	0.859	0.818	0.754	0.776	28.867	0.00044	0.00086	0.00178	0.00172		38.947	1.03155	1.02508	0.948746	0.945826	38.947	-0.000494	-6.3e-05	0.001636	0.001463
28.904	0.858	0.819	0.755	0.774	28.904	0.00044	0.00086	0.00177	0.00171		39.025	1.03018	1.02438	0.949175	0.945807	39.025	-0.000618	-0.000151	0.001633	0.001453
28.94	0.859	0.818	0.755	0.774	28.94	0.00044	0.00087	0.00176	0.00171		39.104	1.02989	1.02489	0.948924	0.945278	39.104	-0.000738	-0.000242	0.001631	0.001443
28.977	0.859	0.818	0.755	0.774	28.977	0.00044	0.00087	0.00175	0.0017		39.182	1.0299	1.02722	0.948465	0.946129	39.182	-0.000855	-0.000335	0.001628	0.001433
29.014	0.859	0.819	0.754	0.774	29.014	0.00044	0.00087	0.00174	0.0017		39.261	1.03089	1.02667	0.947731	0.945408	39.261	-0.000967	-0.000428	0.001626	0.001424
29.051	0.86	0.819	0.756	0.774	29.051	0.00043	0.00087	0.00173	0.00169		39.34	1.02773	1.02441	0.948429	0.944867	39.34	-0.001075	-0.000522	0.001623	0.001415
29.088	0.859	0.819	0.755	0.774	29.088	0.00043	0.00088	0.00172	0.00169		39.418	1.02875	1.02579	0.946507	0.943749	39.418	-0.001179	-0.000617	0.00162	0.001407
29.124	0.859	0.818	0.756	0.773	29.124	0.00043	0.00088	0.00172	0.00168		39.497	1.02875	1.02403	0.948581	0.944689	39.497	-0.001277	-0.000711	0.001618	0.001399
29.161	0.858	0.818	0.755	0.773	29.161	0.00043	0.00088	0.00171	0.00168		39.575	1.0294	1.02405	0.94887	0.947598	39.575	-0.001372	-0.000806	0.001616	0.001392
29.198	0.858	0.816	0.756	0.774	29.198	0.00043	0.00088	0.0017	0.00168		39.654	1.02877	1.02464	0.948006	0.943648	39.654	-0.001463	-0.0009	0.001614	0.001386
29.235	0.858	0.817	0.755	0.774	29.235	0.00042	0.00088	0.00169	0.00168		39.733	1.02957	1.02408	0.949088	0.946107	39.733	-0.001552	-0.000995	0.001612	0.001381
29.272	0.858	0.819	0.756	0.776	29.272	0.00042	0.00088	0.00169	0.00167		39.811	1.02774	1.02531	0.950189	0.949856	39.811	-0.00164	-0.001092	0.001612	0.001377
29.308	0.858	0.818	0.756	0.775	29.308	0.00042	0.00089	0.00168	0.00167		39.89	1.03026	1.0266	0.951695	0.947646	39.89	-0.001728	-0.001189	0.001611	0.001373
29.345	0.858	0.819	0.756	0.775	29.345	0.00042	0.00089	0.00167	0.00167		39.969	1.02886	1.02574	0.948841	0.946713	39.969	-0.001818	-0.001289	0.001611	0.001371
29.382	0.859	0.819	0.755	0.775	29.382	0.00042	0.00089	0.00167	0.00167		40.047	1.02889	1.02516	0.948755	0.944915	40.047	-0.001911	-0.001392	0.001612	0.001369
29.419	0.859	0.818	0.756	0.773	29.419	0.00041	0.00089	0.00166	0.00167		40.126	1.02874	1.02606	0.949305	0.947509	40.126	-0.00201	-0.001498	0.001614	0.001369
29.455	0.858	0.818	0.757	0.774	29.455	0.00041	0.00089	0.00165	0.00167		40.204	1.02815	1.0244	0.948831	0.947503	40.204	-0.002114	-0.001609	0.001616	0.001369
29.492	0.858	0.818	0.756	0.774	29.492	0.00041	0.00089	0.00165	0.00167		40.283	1.0251	1.02767	0.949669	0.948877	40.283	-0.002227	-0.001726	0.001619	0.00137
29.529	0.858	0.818	0.757	0.775	29.529	0.00041	0.00089	0.00164	0.00167		40.362	1.02685	1.0253	0.949408	0.946841	40.362	-0.002349	-0.001847	0.001622	0.001372
29.566	0.858	0.818	0.757	0.776	29.566	0.0004	0.00089	0.00164	0.00167		40.44	1.02979	1.02231	0.9518	0.946921	40.44	-0.002483	-0.001973	0.001626	0.001374
29.603	0.859	0.819	0.756	0.777	29.603	0.0004	0.00089	0.00163	0.00167		40.519	1.02812	1.02163	0.951356	0.946887	40.519	-0.002629	-0.002105	0.00163	0.001377
29.639	0.859	0.819	0.757	0.776	29.639	0.0004	0.00089	0.00163	0.00167		40.597	1.02667	1.02304	0.950339	0.94732	40.597	-0.00279	-0.002241	0.001636	0.00138
29.676	0.858	0.819	0.757	0.775	29.676	0.0004	0.00089	0.00162	0.00167		40.676	1.02714	1.02369	0.951981	0.947034	40.676	-0.002967	-0.002382	0.001641	0.001384
29.713	0.859	0.819	0.756	0.778	29.713	0.00039	0.00089	0.00162	0.00167		40.755	1.02783	1.02241	0.95095	0.947028	40.755	-0.003162	-0.002527	0.001648	0.001387
29.75	0.859	0.818	0.757	0.774	29.75	0.00039	0.00089	0.00161	0.00167		40.833	1.02795	1.02195	0.948844	0.947844	40.833	-0.003377	-0.002677	0.001655	0.001391
29.787	0.858	0.818	0.757	0.776	29.787	0.00039	0.00089	0.00161	0.00168		40.912	1.02681	1.02301	0.948128	0.948082	40.912	-0.003612	-0.002832	0.001663	0.001395
29.823	0.858	0.82	0.756	0.775	29.823	0.00039	0.00089	0.00161	0.00168		40.991	1.02678	1.02363	0.947981	0.950152	40.991	-0.003868	-0.002992	0.001671	0.001398
29.86	0.859	0.819	0.756	0.775	29.86	0.00039	0.00089	0.0016	0.00168		41.069	1.02636	1.02199	0.951896	0.948245	41.069	-0.004144	-0.003159	0.00168	0.001402
29.897	0.859	0.82	0.757	0.775	29.897	0.00038	0.00088	0.0016	0.00168		41.148	1.02538	1.02182	0.951621	0.946761	41.148	-0.004441	-0.003334	0.00169	0.001405
29.934	0.861	0.818	0.756	0.775	29.934	0.00038	0.00088	0.0016	0.00169		41.226	1.02626	1.02129	0.952753	0.949142	41.226	-0.004756	-0.003518	0.0017	0.001407
29.971	0.86	0.82	0.756	0.776	29.971	0.00038	0.00088	0.00159	0.00169		41.305	1.02738	1.02193	0.951217	0.949446	41.305	-0.005089	-0.003712	0.00171	0.00141
30.007	0.86	0.819	0.757	0.777	30.007	0.00038	0.00088	0.00159	0.00169		41.384	1.02657	1.02265	0.950809	0.950536	41.384	-0.005439	-0.003916	0.00172	0.001412
30.044	0.859	0.82	0.757	0.777	30.044	0.00038	0.00088	0.00159	0.0017		41.462	1.02453	1.02065	0.956001	0.950282	41.462	-0.005802	-0.00413	0.00173	0.001415
30.081	0.858	0.819	0.757	0.777	30.081	0.00037	0.00088	0.00158	0.0017		41.541	1.02451	1.02195	0.950761	0.947396	41.541	-0.006179	-0.004356	0.001741	0.001417
30.118	0.859	0.818	0.757	0.777	30.118	0.00037	0.00087	0.00158	0.00171		41.619	1.02611	1.02251	0.95142	0.945431	41.619	-0.006567	-0.004593	0.00175	0.001419
30.155	0.86	0.82	0.757	0.778	30.155	0.00037	0.00087	0.00158	0.00171		41.698	1.02371	1.02019	0.955948	0.94634	41.698	-0.006965	-0.004842	0.00176	0.001421
30.191	0.86	0.821	0.758	0.775	30.191	0.00037	0.00087	0.00158	0.00171		41.777	1.02373	1.02096	0.94964	0.948909	41.777	-0.007372	-0.005102	0.001768	0.001422
30.228	0.859	0.821	0.758	0.776	30.228	0.00036	0.00086	0.00157	0.00172		41.855	1.02302	1.02075	0.949775	0.949502	41.855	-0.007787	-0.005373	0.001776	0.001424
30.265	0.859	0.819	0.757	0.777	30.265	0.00036	0.00086	0.00157	0.00172		41.934	1.02188	1.01895	0.953764	0.949514	41.934	-0.008208	-0.005656	0.001782	0.001425
30.302	0.859	0.819	0.758	0.776	30.302	0.00036	0.00086	0.00157	0.00172		42.013	1.02148	1.01914	0.952109	0.948846	42.013	-0.008634	-0.005949	0.001788	0.001426
30.338	0.859	0.82	0.757	0.778	30.338	0.00036	0.00085	0.00157	0.00173		42.091	1.02043	1.01951	0.951914	0.948867	42.091	-0.009064	-0.006253	0.001792	0.001426
30.375	0.859	0.819	0.757	0.779	30.375	0.00036	0.00085	0.00157	0.00173		42.17	1.01922	1.01946	0.953672	0.947429	42.17	-0.009496	-0.006567	0.001795	0.001427
30.412	0.859	0.82	0.756	0.778	30.412	0.00035	0.00085	0.00156	0.00174		42.248	1.01976	1.01661	0.95164	0.94727	42.248	-0.009929	-0.006892	0.001797	0.001427
30.449	0.859	0.82	0.756	0.776	30.449	0.00035	0.00084	0.00156	0.00174		42.327	1.01861	1.01489	0.952483	0.949352	42.327	-0.010364	-0.007226	0.001797	0.001427
30.486	0.858	0.82	0.757	0.775	30.486	0.00035	0.00084	0.00156	0.00174		42.406	1.01721	1.01514	0.952246	0.951051	42.406	-0.010798	-0.007571	0.001796	0.001426
30.522	0.858	0.82	0.758	0.775	30.522	0.00035	0.00083	0.00156	0.00174		42.484	1.01713	1.01636	0.952416	0.951015	42.484	-0.011232	-0.007925	0.001793	0.001426
30.559	0.859	0.82	0.758	0.776	30.559	0.00035	0.00082	0.00156	0.00175		42.563	1.01639	1.01618	0.954119	0.950175	42.563	-0.011666	-0.008287	0.001789	0.001426
30.596	0.859	0.819	0.759	0.776	30.596	0.00035	0.00082	0.00155	0.00175		42.642	1.01398	1.01456	0.95276	0.948959	42.642	-0.012099	-0.008657	0.001784	0.001426
30.633	0.859	0.819	0.759	0.776	30.633	0.00035	0.00081	0.00155	0.00175		42.72	1.01242	1.01419	0.952562	0.949682	42.72	-0.012531	-0.009033	0.001776	0.001426
30.67	0.859	0.819	0.758	0.777	30.67	0.00035	0.00081	0.00155	0.00175		42.799	1.01304	1.0137	0.954421	0.952174	42.799	-0.012964	-0.009415	0.001767	0.001426
30.706	0.858	0.819	0.76	0.778	30.706	0.00034	0.0008	0.00155	0.00175		42.877	1.01223	1.01349	0.954383	0.951639	42.877	-0.013396	-0.009801	0.001756	0.001427
30.743	0.859	0.819	0.758	0.777	30.743	0.00034	0.00079	0.00155	0.00175		42.956	1.01027	1.01314	0.955859	0.950786	42.956	-0.013828	-0.010192	0.001744	0.001428
30.78	0.859	0.82	0.759	0.776	30.78	0.00034	0.00078	0.00155	0.00175		43.035	1.00848	1.01006	0.954104	0.950017	43.035	-0.014262	-0.010585	0.001729	0.001429
30.817	0.859	0.82	0.758	0.777	30.817	0.00034	0.00078	0.00155	0.00175		43.113	1.01038	1.01123	0.958381	0.946393	43.113	-0.014695	-0.01098	0.001712	0.001431
30.854	0.858	0.82	0.759	0.778	30.854	0.00034	0.00077	0.00155	0.00175		43.192	1.00615	1.00814	0.954074	0.949534	43.192	-0.015129	-0.011376	0.001694	0.001433
30.89	0.859	0.82	0.757	0.777	30.89	0.00034	0.00076	0.00155	0.00175		43.27	1.00477	1.0093	0.95368	0.952277	43.27	-0.015564	-0.011773	0.001673	0.001436
30.927	0.859	0.82	0.758	0.777	30.927	0.00034	0.00076	0.00155	0.00175		43.349	1.00477	1.00741	0.953709	0.951347	43.349	-0.016	-0.012169	0.00165	0.001439
30.964	0.86	0.82	0.759	0.777	30.964	0.00034	0.00075	0.00155	0.00174		43.428	1.00293	1.00557	0.955773	0.951252	43.428	-0.016438	-0.012566	0.001625	0.001442
31.001	0.861	0.821	0.759	0.777	31.001	0.00034	0.00074	0.00155	0.00174		43.506	1.00273	1.00597	0.956327	0.951678	43.506	-0.016877	-0.012961	0.001599	0.001446
31.038	0.86	0.819	0.758	0.778	31.038	0.00034	0.00073	0.00155	0.00174		43.585	1.00158	1.00602	0.956029	0.952876	43.585	-0.017318	-0.013354	0.001571	0.001449
31.074	0.859	0.819	0.758	0.778	31.074	0.00034	0.00073	0.00155	0.00173		43.664	1.00144	1.00436	0.956127	0.95012	43.664	-0.017761	-0.013744	0.001541	0.001453
31.111	0.858	0.82	0.758	0.779	31.111	0.00034	0.00072	0.00155	0.00173		43.742	0.997518	1.00006	0.957506	0.950848	43.742	-0.018206	-0.014132	0.00151	0.001456
31.148	0.859	0.82	0.759	0.778	31.148	0.00034	0.00071	0.00155	0.00172		43.821	0.996791	0.999791	0.957198	0.952476	43.821	-0.01865	-0.014517	0.001478	0.00146
31.185	0.858	0.82	0.76	0.78	31.185	0.00034	0.00071	0.00156	0.00172		43.899	0.99432	1.00014	0.956432	0.951381	43.899	-0.019094	-0.014897	0.001444	0.001464
31.221	0.859	0.82	0.76	0.78	31.221	0.00034	0.0007	0.00156	0.00171		43.978	0.993621	0.998721	0.957949	0.95294	43.978	-0.019536	-0.015274	0.001409	0.001467
31.258	0.86	0.821	0.76	0.778	31.258	0.00034	0.00069	0.00156	0.0017		44.057	0.992468	0.996282	0.957551	0.951617	44.057	-0.019975	-0.015645	0.001372	0.001471
31.295	0.859	0.822	0.759	0.778	31.295	0.00034	0.00069	0.00156	0.0017		44.135	0.990346	0.995923	0.957509	0.953721	44.135	-0.020409	-0.016011	0.001334	0.001475
31.332	0.859	0.821	0.758	0.78	31.332	0.00034	0.00068	0.00157	0.00169		44.214	0.989709	0.994118	0.95737	0.952425	44.214	-0.020835	-0.016369	0.001295	0.00148
31.369	0.859	0.82	0.759	0.779	31.369	0.00034	0.00068	0.00157	0.00168		44.292	0.988603	0.993077	0.956623	0.952328	44.292	-0.021253	-0.016719	0.001254	0.001484
31.405	0.86	0.82	0.759	0.778	31.405	0.00034	0.00067	0.00157	0.00167		44.371	0.986828	0.993624	0.956303	0.954733	44.371	-0.02166	-0.01706	0.001212	0.001488
31.442	0.859	0.821	0.759	0.779	31.442	0.00034	0.00067	0.00158	0.00166		44.45	0.984364	0.992348	0.95666	0.954585	44.45	-0.022054	-0.01739	0.001168	0.001491
31.479	0.859	0.82	0.759	0.779	31.479	0.00034	0.00066	0.00158	0.00165		44.528	0.981959	0.989501	0.957738	0.953313	44.528	-0.022433	-0.017707	0.001122	0.001494
31.516	0.859	0.82	0.759	0.778	31.516	0.00034	0.00066	0.00158	0.00164		44.607	0.98023	0.988607	0.958306	0.952435	44.607	-0.022795	-0.01801	0.001073	0.001497
31.553	0.859	0.82	0.76	0.779	31.553	0.00034	0.00065	0.00159	0.00163		44.686	0.977192	0.98769	0.958924	0.952969	44.686	-0.023136	-0.018298	0.001023	0.001498
31.589	0.859	0.821	0.759	0.778	31.589	0.00034	0.00065	0.00159	0.00162		44.764	0.976108	0.984228	0.96017	0.954247	44.764	-0.023456	-0.018569	0.00097	0.001499
31.626	0.86	0.822	0.758	0.778	31.626	0.00034	0.00065	0.00159	0.00161		44.843	0.975091	0.982167	0.958465	0.954299	44.843	-0.023752	-0.018823	0.000914	0.001499
31.663	0.86	0.82	0.759	0.778	31.663	0.00034	0.00065	0.0016	0.0016		44.921	0.972087	0.981561	0.958815	0.952958	44.921	-0.024022	-0.019056	0.000856	0.001499
31.7	0.86	0.82	0.759	0.779	31.7	0.00034	0.00065	0.0016	0.00159		45	0.970155	0.97993	0.960517	0.954239	45	-0.024263	-0.019269	0.000795	0.001497
31.737	0.861	0.82	0.759	0.778	31.737	0.00034	0.00065	0.00161	0.00158		45.079	0.968802	0.977934	0.957535	0.95404	45.079	-0.024473	-0.01946	0.000731	0.001494
31.773	0.86	0.82	0.759	0.779	31.773	0.00035	0.00065	0.00161	0.00157		45.157	0.964239	0.976388	0.961499	0.954193	45.157	-0.024651	-0.019627	0.000664	0.001491
31.81	0.86	0.82	0.76	0.78	31.81	0.00035	0.00065	0.00161	0.00156		45.236	0.965178	0.975255	0.961787	0.952066	45.236	-0.024796	-0.019769	0.000594	0.001487
31.847	0.859	0.82	0.76	0.778	31.847	0.00035	0.00065	0.00162	0.00155		45.314	0.963852	0.975095	0.961686	0.954504	45.314	-0.024904	-0.019886	0.000522	0.001481
31.884	0.86	0.82	0.761	0.778	31.884	0.00035	0.00065	0.00162	0.00154		45.393	0.962257	0.971461	0.955953	0.953887	45.393	-0.024976	-0.019977	0.000447	0.001475
31.921	0.861	0.822	0.759	0.779	31.921	0.00035	0.00065	0.00163	0.00153		45.472	0.958664	0.970038	0.95888	0.954585	45.472	-0.025011	-0.02004	0.000368	0.001468
31.957	0.859	0.821	0.761	0.78	31.957	0.00036	0.00065	0.00163	0.00152		45.55	0.954641	0.970356	0.957394	0.951947	45.55	-0.025006	-0.020076	0.000287	0.00146
31.994	0.86	0.822	0.761	0.78	31.994	0.00036	0.00065	0.00163	0.00151		45.629	0.952322	0.965686	0.960337	0.954631	45.629	-0.02496	-0.020084	0.000203	0.00145
32.031	0.858	0.819	0.76	0.78	32.031	0.00036	0.00065	0.00164	0.00151		45.708	0.951275	0.962393	0.958283	0.952815	45.708	-0.024873	-0.020063	0.000116	0.00144
32.068	0.86	0.822	0.76	0.78	32.068	0.00036	0.00066	0.00164	0.0015		45.786	0.949683	0.962478	0.958204	0.954257	45.786	-0.024742	-0.020013	2.6e-05	0.001428
32.104	0.859	0.82	0.76	0.778	32.104	0.00037	0.00066	0.00164	0.00149		45.865	0.943511	0.96293	0.96204	0.957082	45.865	-0.024568	-0.019933	-6.7e-05	0.001414
32.141	0.859	0.821	0.761	0.78	32.141	0.00037	0.00066	0.00165	0.00149		45.943	0.944783	0.96061	0.959002	0.957351	45.943	-0.02435	-0.019824	-0.000163	0.001399
32.178	0.859	0.82	0.759	0.781	32.178	0.00037	0.00067	0.00165	0.00148		46.022	0.945268	0.959612	0.958147	0.955947	46.022	-0.024088	-0.019684	-0.000263	0.001382
32.215	0.859	0.821	0.76	0.78	32.215	0.00038	0.00067	0.00165	0.00148		46.101	0.942972	0.956497	0.956702	0.955884	46.101	-0.023781	-0.019514	-0.000366	0.001362
32.252	0.86	0.82	0.762	0.78	32.252	0.00038	0.00068	0.00165	0.00147		46.179	0.939282	0.954672	0.958673	0.955213	46.179	-0.023432	-0.019314	-0.000472	0.001341
32.288	0.859	0.82	0.761	0.78	32.288	0.00038	0.00068	0.00166	0.00147		46.258	0.93612	0.953372	0.958142	0.953226	46.258	-0.023041	-0.019085	-0.000581	0.001317
32.325	0.858	0.821	0.761	0.78	32.325	0.00038	0.00068	0.00166	0.00147		46.336	0.933669	0.950789	0.957555	0.954338	46.336	-0.02261	-0.018826	-0.000694	0.001291
32.362	0.859	0.821	0.761	0.781	32.362	0.00039	0.00069	0.00166	0.00147		46.415	0.933073	0.949121	0.957921	0.956079	46.415	-0.02214	-0.01854	-0.000809	0.001263
32.399	0.86	0.82	0.761	0.782	32.399	0.00039	0.00069	0.00167	0.00147		46.494	0.931031	0.947651	0.956901	0.956206	46.494	-0.021632	-0.018228	-0.000928	0.001233
32.436	0.86	0.821	0.761	0.781	32.436	0.00039	0.0007	0.00167	0.00147		46.572	0.927481	0.945652	0.958531	0.956927	46.572	-0.021089	-0.017892	-0.001049	0.0012
32.472	0.86	0.822	0.76	0.781	32.472	0.0004	0.0007	0.00167	0.00147		46.651	0.928494	0.944461	0.959544	0.957182	46.651	-0.020512	-0.017534	-0.001173	0.001165
32.509	0.859	0.821	0.761	0.78	32.509	0.0004	0.00071	0.00167	0.00147		46.73	0.925547	0.943045	0.956958	0.95737	46.73	-0.019904	-0.017156	-0.001299	0.001129
32.546	0.859	0.82	0.761	0.78	32.546	0.0004	0.00071	0.00167	0.00147		46.808	0.925465	0.94359	0.955423	0.955817	46.808	-0.019266	-0.016761	-0.001428	0.00109
32.583	0.859	0.821	0.761	0.778	32.583	0.0004	0.00072	0.00168	0.00147		46.887	0.923327	0.941174	0.956546	0.95226	46.887	-0.018602	-0.016351	-0.001559	0.001049
32.62	0.86	0.822	0.761	0.779	32.62	0.00041	0.00072	0.00168	0.00147		46.965	0.921111	0.938675	0.95969	0.955991	46.965	-0.017916	-0.01593	-0.001692	0.001006
32.656	0.86	0.821	0.761	0.781	32.656	0.00041	0.00073	0.00168	0.00148		47.044	0.920258	0.938584	0.957376	0.956113	47.044	-0.017211	-0.015498	-0.001828	0.000961
32.693	0.861	0.821	0.761	0.782	32.693	0.00041	0.00073	0.00168	0.00148		47.123	0.917326	0.937642	0.959977	0.959464	47.123	-0.01649	-0.015058	-0.001964	0.000914
32.73	0.861	0.82	0.762	0.78	32.73	0.00041	0.00074	0.00168	0.00149		47.201	0.914796	0.936329	0.961654	0.960192	47.201	-0.015756	-0.014612	-0.002103	0.000865
32.767	0.861	0.821	0.762	0.782	32.767	0.00042	0.00074	0.00168	0.00149		47.28	0.914608	0.935447	0.959964	0.956472	47.28	-0.015015	-0.014162	-0.002243	0.000813
32.804	0.861	0.82	0.761	0.78	32.804	0.00042	0.00075	0.00168	0.0015		47.358	0.913035	0.934896	0.957473	0.954899	47.358	-0.014268	-0.013709	-0.002384	0.000759
32.84	0.86	0.82	0.762	0.781	32.84	0.00042	0.00075	0.00168	0.00151		47.437	0.911068	0.931053	0.957367	0.958828	47.437	-0.01352	-0.013255	-0.002526	0.000702
32.877	0.859	0.821	0.762	0.781	32.877	0.00042	0.00076	0.00168	0.00152		47.516	0.912704	0.932549	0.960297	0.955735	47.516	-0.012774	-0.012802	-0.002669	0.000642
32.914	0.861	0.821	0.762	0.782	32.914	0.00042	0.00076	0.00168	0.00152		47.594	0.910013	0.930814	0.958663	0.959273	47.594	-0.012032	-0.012351	-0.002813	0.00058
32.951	0.859	0.822	0.762	0.781	32.951	0.00042	0.00077	0.00168	0.00153		47.673	0.910217	0.931571	0.959172	0.960157	47.673	-0.011298	-0.011906	-0.002957	0.000515
32.987	0.859	0.822	0.761	0.781	32.987	0.00042	0.00078	0.00168	0.00154		47.752	0.910612	0.93002	0.957546	0.95742	47.752	-0.010574	-0.011467	-0.003102	0.000447
33.024	0.86	0.822	0.76	0.779	33.024	0.00042	0.00078	0.00168	0.00155		47.83	0.908684	0.927501	0.95498	0.955618	47.83	-0.009863	-0.011036	-0.003246	0.000377
33.061	0.86	0.821	0.762	0.782	33.061	0.00042	0.00079	0.00168	0.00156		47.909	0.908226	0.925575	0.955764	0.958185	47.909	-0.009168	-0.010614	-0.003391	0.000303
33.098	0.86	0.821	0.764	0.778	33.098	0.00042	0.00079	0.00168	0.00157		47.987	0.907959	0.924839	0.95515	0.958397	47.987	-0.00849	-0.010203	-0.003536	0.000228
33.135	0.861	0.821	0.764	0.78	33.135	0.00043	0.0008	0.00167	0.00158		48.066	0.907737	0.926873	0.957037	0.955152	48.066	-0.007831	-0.009802	-0.00368	0.000149
33.171	0.861	0.821	0.761	0.783	33.171	0.00043	0.0008	0.00167	0.0016		48.145	0.906723	0.925229	0.958125	0.954851	48.145	-0.007194	-0.009413	-0.003824	6.8e-05
33.208	0.86	0.821	0.761	0.781	33.208	0.00043	0.00081	0.00167	0.00161		48.223	0.90585	0.922833	0.957518	0.957135	48.223	-0.006581	-0.009034	-0.003966	-1.6e-05
33.245	0.86	0.821	0.762	0.779	33.245	0.00043	0.00081	0.00166	0.00162		48.302	0.906656	0.923628	0.956129	0.958773	48.302	-0.005993	-0.008666	-0.004108	-0.000102
33.282	0.86	0.821	0.762	0.78	33.282	0.00042	0.00081	0.00166	0.00163		48.381	0.905346	0.923639	0.954929	0.960358	48.381	-0.005431	-0.008308	-0.004248	-0.000191
33.319	0.86	0.822	0.762	0.781	33.319	0.00042	0.00082	0.00166	0.00164		48.459	0.903514	0.923894	0.955572	0.96056	48.459	-0.004896	-0.00796	-0.004388	-0.000283
33.355	0.86	0.822	0.761	0.78	33.355	0.00042	0.00082	0.00166	0.00165		48.538	0.905928	0.924762	0.955999	0.959396	48.538	-0.004389	-0.007621	-0.004525	-0.000377
33.392	0.86	0.821	0.762	0.779	33.392	0.00042	0.00082	0.00165	0.00166		48.616	0.905246	0.923626	0.955919	0.958939	48.616	-0.003909	-0.007291	-0.004661	-0.000474
33.429	0.859	0.821	0.764	0.783	33.429	0.00042	0.00083	0.00165	0.00167		48.695	0.903693	0.924123	0.954275	0.95893	48.695	-0.003456	-0.006969	-0.004796	-0.000573
33.466	0.859	0.821	0.763	0.781	33.466	0.00042	0.00083	0.00165	0.00168		48.774	0.904856	0.922333	0.955557	0.963468	48.774	-0.003031	-0.006656	-0.004927	-0.000675
33.503	0.861	0.822	0.763	0.78	33.503	0.00042	0.00083	0.00164	0.00169		48.852	0.906031	0.918539	0.953991	0.961486	48.852	-0.002634	-0.00635	-0.005057	-0.000779
33.539	0.86	0.823	0.762	0.781	33.539	0.00042	0.00083	0.00164	0.0017		48.931	0.904506	0.920514	0.955264	0.96093	48.931	-0.002263	-0.006051	-0.005184	-0.000886
33.576	0.859	0.822	0.763	0.782	33.576	0.00042	0.00083	0.00164	0.00171		49.009	0.904058	0.918859	0.950888	0.956819	49.009	-0.001919	-0.005759	-0.005307	-0.000995
33.613	0.859	0.822	0.762	0.782	33.613	0.00042	0.00084	0.00163	0.00171		49.088	0.905158	0.917703	0.951498	0.956787	49.088	-0.001601	-0.005474	-0.005428	-0.001107
33.65	0.861	0.822	0.764	0.78	33.65	0.00041	0.00084	0.00163	0.00172		49.167	0.903318	0.916399	0.951169	0.957878	49.167	-0.001307	-0.005196	-0.005544	-0.001222
33.687	0.861	0.822	0.763	0.779	33.687	0.00041	0.00084	0.00163	0.00173		49.245	0.902975	0.918415	0.949878	0.958536	49.245	-0.001037	-0.004923	-0.005657	-0.001339
33.723	0.861	0.822	0.763	0.782	33.723	0.00041	0.00084	0.00163	0.00174		49.324	0.90398	0.918435	0.949829	0.956834	49.324	-0.000789	-0.004657	-0.005766	-0.001459
33.76	0.861	0.822	0.763	0.783	33.76	0.0004	0.00084	0.00163	0.00174		49.403	0.903875	0.918332	0.948818	0.958218	49.403	-0.000563	-0.004396	-0.00587	-0.001581
33.797	0.861	0.823	0.764	0.782	33.797	0.0004	0.00084	0.00163	0.00175		49.481	0.90687	0.918983	0.950948	0.95946	49.481	-0.000356	-0.004141	-0.00597	-0.001706
33.834	0.861	0.822	0.764	0.781	33.834	0.0004	0.00084	0.00162	0.00176		49.56	0.904458	0.918335	0.949975	0.96067	49.56	-0.000168	-0.003893	-0.006064	-0.001832
33.87	0.859	0.822	0.763	0.781	33.87	0.00039	0.00084	0.00162	0.00176		49.638	0.902115	0.915453	0.949225	0.955587	49.638	4e-06	-0.003653	-0.006154	-0.001961
33.907	0.861	0.822	0.764	0.781	33.907	0.00039	0.00083	0.00162	0.00177		49.717	0.905253	0.915841	0.947829	0.956787	49.717	0.000158	-0.003421	-0.006237	-0.002091
33.944	0.86	0.823	0.764	0.783	33.944	0.00038	0.00083	0.00162	0.00178		49.796	0.902883	0.915046	0.944989	0.959854	49.796	0.000298	-0.003196	-0.006315	-0.002223
33.981	0.859	0.822	0.763	0.783	33.981	0.00038	0.00083	0.00162	0.00178		49.874	0.903676	0.914961	0.946681	0.959753	49.874	0.000422	-0.00298	-0.006388	-0.002356
34.018	0.859	0.822	0.762	0.785	34.018	0.00037	0.00083	0.00162	0.00179		49.953	0.905051	0.916323	0.948767	0.960333	49.953	0.000531	-0.002773	-0.006454	-0.00249
34.054	0.859	0.822	0.763	0.784	34.054	0.00037	0.00083	0.00162	0.00179		50.031	0.906026	0.914729	0.947297	0.959894	50.031	0.000627	-0.002574	-0.006513	-0.002625
34.091	0.861	0.823	0.763	0.785	34.091	0.00036	0.00083	0.00162	0.00179		50.11	0.905695	0.913966	0.942532	0.95822	50.11	0.000709	-0.002382	-0.006567	-0.00276
34.128	0.862	0.822	0.763	0.784	34.128	0.00036	0.00082	0.00162	0.0018		50.189	0.904708	0.913959	0.942082	0.956426	50.189	0.000778	-0.002199	-0.006613	-0.002896
34.165	0.861	0.822	0.764	0.783	34.165	0.00035	0.00082	0.00162	0.0018		50.267	0.905863	0.915054	0.940212	0.957935	50.267	0.000835	-0.002024	-0.006652	-0.003033
34.202	0.86	0.822	0.764	0.783	34.202	0.00035	0.00082	0.00162	0.00181		50.346	0.905476	0.915732	0.939928	0.957076	50.346	0.000881	-0.001855	-0.006684	-0.003169
34.238	0.861	0.822	0.763	0.782	34.238	0.00034	0.00082	0.00163	0.00181		50.425	0.904472	0.915822	0.941008	0.955296	50.425	0.000916	-0.001693	-0.006708	-0.003305
34.275	0.861	0.823	0.763	0.783	34.275	0.00034	0.00081	0.00163	0.00181		50.503	0.904627	0.916172	0.940021	0.955957	50.503	0.000942	-0.001538	-0.006724	-0.00344
34.312	0.861	0.823	0.763	0.784	34.312	0.00033	0.00081	0.00163	0.00181		50.582	0.904101	0.916028	0.939453	0.956543	50.582	0.000959	-0.001389	-0.006733	-0.003574
34.349	0.861	0.823	0.764	0.783	34.349	0.00033	0.00081	0.00163	0.00181		50.66	0.90664	0.916206	0.937948	0.957297	50.66	0.000969	-0.001246	-0.006734	-0.003708
34.386	0.86	0.823	0.763	0.783	34.386	0.00032	0.0008	0.00163	0.00181		50.739	0.906878	0.915998	0.938327	0.954428	50.739	0.000974	-0.00111	-0.006727	-0.003839
34.422	0.861	0.822	0.764	0.783	34.422	0.00032	0.0008	0.00164	0.00181		50.818	0.906106	0.915257	0.938073	0.9531	50.818	0.000975	-0.00098	-0.006712	-0.003969
34.459	0.862	0.821	0.765	0.783	34.459	0.00031	0.0008	0.00164	0.00181		50.896	0.908358	0.914228	0.937515	0.95342	50.896	0.000973	-0.000855	-0.006689	-0.004096
34.496	0.863	0.822	0.765	0.785	34.496	0.00031	0.00079	0.00164	0.00181		50.975	0.904816	0.913715	0.934945	0.949633	50.975	0.000971	-0.000738	-0.006658	-0.004221
34.533	0.86	0.823	0.764	0.785	34.533	0.00031	0.00079	0.00164	0.00181		51.053	0.903733	0.913578	0.935615	0.951624	51.053	0.000969	-0.000625	-0.00662	-0.004342
34.57	0.86	0.823	0.764	0.783	34.57	0.0003	0.00079	0.00165	0.00181		51.132	0.90801	0.917663	0.936295	0.956236	51.132	0.000969	-0.000518	-0.006573	-0.00446
34.606	0.86	0.823	0.764	0.783	34.606	0.0003	0.00079	0.00165	0.0018		51.211	0.90689	0.913835	0.934422	0.95343	51.211	0.000972	-0.000416	-0.00652	-0.004573
34.643	0.86	0.824	0.764	0.784	34.643	0.0003	0.00078	0.00166	0.0018		51.289	0.906341	0.913338	0.931978	0.952694	51.289	0.000979	-0.000317	-0.00646	-0.004682
34.68	0.861	0.822	0.764	0.784	34.68	0.00029	0.00078	0.00166	0.0018		51.368	0.905909	0.913583	0.93038	0.954814	51.368	0.00099	-0.000222	-0.006393	-0.004786
34.717	0.861	0.824	0.766	0.785	34.717	0.00029	0.00078	0.00166	0.00179		51.447	0.906252	0.916737	0.931577	0.949252	51.447	0.001006	-0.000128	-0.006319	-0.004886
34.753	0.86	0.822	0.767	0.784	34.753	0.00029	0.00077	0.00167	0.00179		51.525	0.90668	0.915363	0.928795	0.952951	51.525	0.001028	-3.7e-05	-0.006239	-0.00498
34.79	0.861	0.822	0.764	0.782	34.79	0.00029	0.00077	0.00167	0.00178		51.604	0.907497	0.914227	0.92906	0.95449	51.604	0.001055	5.3e-05	-0.006153	-0.005068
34.827	0.861	0.823	0.766	0.782	34.827	0.00029	0.00077	0.00167	0.00178		51.682	0.905232	0.914839	0.928329	0.950573	51.682	0.001086	0.00014	-0.006062	-0.005151
34.864	0.861	0.824	0.765	0.785	34.864	0.00029	0.00077	0.00168	0.00177		51.761	0.907214	0.914801	0.931788	0.948489	51.761	0.001122	0.000225	-0.005964	-0.005228
34.901	0.861	0.823	0.765	0.784	34.901	0.00029	0.00077	0.00168	0.00177		51.84	0.907222	0.91595	0.930301	0.947812	51.84	0.001162	0.000308	-0.005862	-0.005299
34.937	0.86	0.823	0.766	0.786	34.937	0.00028	0.00077	0.00168	0.00176		51.918	0.90644	0.914554	0.928481	0.948212	51.918	0.001205	0.000388	-0.005754	-0.005363
34.974	0.86	0.823	0.766	0.786	34.974	0.00029	0.00076	0.00169	0.00176		51.997	0.907367	0.913741	0.927926	0.949024	51.997	0.001251	0.000465	-0.005642	-0.005422
35.011	0.861	0.823	0.763	0.785	35.011	0.00029	0.00076	0.00169	0.00175		52.075	0.906201	0.911945	0.92762	0.948053	52.075	0.001298	0.000538	-0.005524	-0.005473
35.048	0.86	0.823	0.763	0.785	35.048	0.00029	0.00076	0.00169	0.00175		52.154	0.906958	0.911951	0.925757	0.948556	52.154	0.001346	0.000608	-0.005403	-0.005518
35.085	0.86	0.823	0.765	0.786	35.085	0.00029	0.00076	0.0017	0.00174		52.233	0.908312	0.914495	0.924721	0.94798	52.233	0.001395	0.000673	-0.005277	-0.005556
35.121	0.86	0.823	0.764	0.784	35.121	0.00029	0.00076	0.0017	0.00173		52.311	0.906641	0.915577	0.925691	0.945708	52.311	0.001443	0.000734	-0.005147	-0.005588
35.158	0.86	0.823	0.764	0.783	35.158	0.00029	0.00076	0.00171	0.00173		52.39	0.905445	0.915075	0.924861	0.946754	52.39	0.001491	0.000791	-0.005013	-0.005612
35.195	0.861	0.823	0.765	0.783	35.195	0.00029	0.00076	0.00171	0.00172		52.469	0.906544	0.914829	0.92442	0.947634	52.469	0.001537	0.000842	-0.004876	-0.005629
35.232	0.86	0.823	0.766	0.784	35.232	0.0003	0.00076	0.00171	0.00172		52.547	0.907991	0.914173	0.926635	0.944139	52.547	0.00158	0.000888	-0.004736	-0.00564
35.269	0.861	0.823	0.766	0.784	35.269	0.0003	0.00076	0.00172	0.00171		52.626	0.908033	0.915933	0.922741	0.942552	52.626	0.001621	0.000929	-0.004594	-0.005643
35.305	0.862	0.823	0.766	0.783	35.305	0.0003	0.00076	0.00172	0.00171		52.704	0.906596	0.917796	0.921618	0.942655	52.704	0.001659	0.000964	-0.00445	-0.005639
35.342	0.861	0.823	0.765	0.784	35.342	0.0003	0.00076	0.00172	0.0017		52.783	0.906966	0.917026	0.922444	0.945896	52.783	0.001692	0.000994	-0.004305	-0.005628
35.379	0.86	0.823	0.765	0.785	35.379	0.00031	0.00076	0.00173	0.0017		52.862	0.905813	0.917225	0.924516	0.94197	52.862	0.001722	0.001019	-0.004158	-0.005611
35.416	0.86	0.823	0.766	0.784	35.416	0.00031	0.00076	0.00173	0.0017		52.94	0.909468	0.916017	0.920565	0.93741	52.94	0.001748	0.00104	-0.00401	-0.005588
35.453	0.861	0.823	0.768	0.784	35.453	0.00032	0.00076	0.00174	0.00169		53.019	0.907536	0.915409	0.921364	0.939391	53.019	0.001768	0.001057	-0.003862	-0.005558
35.489	0.861	0.823	0.765	0.786	35.489	0.00032	0.00076	0.00174	0.00169		53.097	0.909068	0.915051	0.921363	0.940145	53.097	0.001784	0.001071	-0.003713	-0.005522
35.526	0.861	0.822	0.766	0.787	35.526	0.00032	0.00076	0.00175	0.00169		53.176	0.910872	0.91641	0.920956	0.939297	53.176	0.001794	0.001082	-0.003564	-0.005481
35.563	0.861	0.824	0.767	0.786	35.563	0.00033	0.00076	0.00175	0.00169		53.255	0.91139	0.917104	0.921075	0.940251	53.255	0.001799	0.001092	-0.003416	-0.005435
35.6	0.86	0.823	0.766	0.786	35.6	0.00033	0.00077	0.00175	0.0017		53.333	0.910487	0.914042	0.920812	0.93881	53.333	0.001798	0.0011	-0.003268	-0.005384
35.636	0.862	0.823	0.766	0.785	35.636	0.00034	0.00077	0.00176	0.0017		53.412	0.909995	0.916166	0.923066	0.936738	53.412	0.001792	0.001107	-0.00312	-0.005328
35.673	0.861	0.822	0.766	0.785	35.673	0.00034	0.00077	0.00176	0.0017		53.491	0.909484	0.916964	0.924065	0.936059	53.491	0.00178	0.001115	-0.002974	-0.005267
35.71	0.861	0.825	0.767	0.785	35.71	0.00035	0.00077	0.00177	0.00171		53.569	0.91105	0.917016	0.921444	0.937142	53.569	0.001762	0.001122	-0.002828	-0.005201
35.747	0.861	0.823	0.766	0.784	35.747	0.00035	0.00077	0.00177	0.00171		53.648	0.909144	0.916943	0.920781	0.936373	53.648	0.001738	0.001129	-0.002684	-0.005131
35.784	0.861	0.824	0.766	0.786	35.784	0.00035	0.00078	0.00178	0.00172		53.726	0.909082	0.916936	0.918659	0.935572	53.726	0.001709	0.001137	-0.002541	-0.005056
35.82	0.86	0.824	0.766	0.787	35.82	0.00036	0.00078	0.00178	0.00173		53.805	0.909532	0.917664	0.918528	0.933823	53.805	0.001676	0.001146	-0.0024	-0.004977
35.857	0.861	0.823	0.765	0.786	35.857	0.00036	0.00078	0.00179	0.00173		53.884	0.910217	0.917406	0.919874	0.931756	53.884	0.001639	0.001156	-0.00226	-0.004894
35.894	0.86	0.824	0.767	0.786	35.894	0.00037	0.00078	0.00179	0.00174		53.962	0.909737	0.917455	0.921959	0.932182	53.962	0.001599	0.001168	-0.002122	-0.004806
35.931	0.861	0.824	0.766	0.785	35.931	0.00037	0.00078	0.0018	0.00175		54.041	0.9097	0.915757	0.92149	0.931261	54.041	0.001557	0.001183	-0.001986	-0.004715
35.968	0.861	0.824	0.767	0.786	35.968	0.00038	0.00079	0.0018	0.00176		54.119	0.910749	0.915363	0.919671	0.929497	54.119	0.001514	0.001201	-0.001853	-0.00462
36.004	0.861	0.824	0.769	0.786	36.004	0.00038	0.00079	0.00181	0.00177		54.198	0.911203	0.917973	0.921572	0.92952	54.198	0.001471	0.001222	-0.001722	-0.004521
36.041	0.861	0.824	0.768	0.786	36.041	0.00038	0.00079	0.00181	0.00178		54.277	0.910605	0.918613	0.921313	0.928963	54.277	0.001428	0.001247	-0.001593	-0.004419
36.078	0.861	0.823	0.765	0.788	36.078	0.00039	0.00079	0.00181	0.00179		54.355	0.909984	0.916892	0.918425	0.92867	54.355	0.001387	0.001276	-0.001467	-0.004313
36.115	0.86	0.823	0.767	0.788	36.115	0.00039	0.0008	0.00182	0.0018		54.434	0.910493	0.915298	0.919609	0.929353	54.434	0.001349	0.001309	-0.001344	-0.004205
36.152	0.86	0.823	0.768	0.788	36.152	0.0004	0.0008	0.00182	0.00181		54.513	0.910197	0.916756	0.920304	0.929307	54.513	0.001314	0.001346	-0.001224	-0.004095
36.188	0.861	0.823	0.768	0.785	36.188	0.0004	0.0008	0.00183	0.00183		54.591	0.911659	0.917338	0.920694	0.927569	54.591	0.001283	0.001385	-0.001108	-0.003981
36.225	0.862	0.824	0.767	0.783	36.225	0.0004	0.0008	0.00183	0.00184		54.67	0.913987	0.916632	0.921338	0.926906	54.67	0.001257	0.001425	-0.000994	-0.003866
36.262	0.863	0.824	0.767	0.786	36.262	0.0004	0.00081	0.00183	0.00185		54.748	0.910828	0.917414	0.921109	0.926819	54.748	0.001235	0.001467	-0.000883	-0.003748
36.299	0.862	0.824	0.767	0.787	36.299	0.00041	0.00081	0.00184	0.00186		54.827	0.91257	0.918883	0.921266	0.928743	54.827	0.001217	0.001509	-0.000776	-0.003628
36.336	0.861	0.825	0.766	0.788	36.336	0.00041	0.00081	0.00184	0.00187		54.906	0.909163	0.917928	0.921592	0.927462	54.906	0.001204	0.001549	-0.000672	-0.003507
36.372	0.861	0.823	0.766	0.789	36.372	0.00041	0.00081	0.00185	0.00188		54.984	0.912451	0.918248	0.921275	0.925456	54.984	0.001195	0.001588	-0.000571	-0.003383
36.409	0.859	0.824	0.767	0.787	36.409	0.00041	0.00082	0.00185	0.00188		55.063	0.912572	0.918955	0.92194	0.927161	55.063	0.001188	0.001624	-0.000473	-0.003258
36.446	0.861	0.822	0.767	0.785	36.446	0.00041	0.00082	0.00185	0.00189		55.142	0.911106	0.919835	0.920077	0.927432	55.142	0.001185	0.001658	-0.000378	-0.003131
36.483	0.861	0.824	0.769	0.785	36.483	0.00042	0.00082	0.00186	0.0019		55.22	0.91238	0.919328	0.92045	0.926095	55.22	0.001184	0.001688	-0.000287	-0.003004
36.519	0.861	0.825	0.769	0.787	36.519	0.00042	0.00083	0.00186	0.00191		55.299	0.910509	0.918824	0.918441	0.926185	55.299	0.001184	0.001715	-0.000199	-0.002875
36.556	0.861	0.824	0.768	0.789	36.556	0.00042	0.00083	0.00187	0.00191		55.377	0.914057	0.917165	0.919583	0.92653	55.377	0.001187	0.001739	-0.000114	-0.002745
36.593	0.862	0.824	0.769	0.787	36.593	0.00042	0.00084	0.00187	0.00192		55.456	0.912158	0.918618	0.920947	0.927346	55.456	0.001191	0.001759	-3.3e-05	-0.002615
36.63	0.86	0.824	0.769	0.788	36.63	0.00042	0.00084	0.00187	0.00192		55.535	0.912439	0.920766	0.920843	0.925263	55.535	0.001195	0.001776	4.6e-05	-0.002484
36.667	0.862	0.824	0.768	0.787	36.667	0.00042	0.00085	0.00188	0.00193		55.613	0.91104	0.919301	0.920372	0.925344	55.613	0.0012	0.001788	0.000121	-0.002354
36.703	0.861	0.823	0.77	0.788	36.703	0.00041	0.00085	0.00188	0.00193		55.692	0.913362	0.919845	0.921839	0.92741	55.692	0.001205	0.001796	0.000193	-0.002223
36.74	0.861	0.824	0.769	0.786	36.74	0.00041	0.00086	0.00188	0.00193		55.77	0.913264	0.919435	0.922097	0.928325	55.77	0.001211	0.001797	0.000261	-0.002093
36.777	0.861	0.826	0.767	0.786	36.777	0.00041	0.00086	0.00189	0.00193		55.849	0.911883	0.918834	0.919023	0.927254	55.849	0.001217	0.001792	0.000327	-0.001964
36.814	0.862	0.824	0.768	0.788	36.814	0.00041	0.00087	0.00189	0.00193		55.928	0.911195	0.918395	0.920246	0.927607	55.928	0.001223	0.00178	0.000389	-0.001835
36.851	0.863	0.825	0.767	0.785	36.851	0.00041	0.00087	0.00189	0.00193		56.006	0.912832	0.91888	0.921969	0.927619	56.006	0.00123	0.001761	0.000448	-0.001708
36.887	0.862	0.824	0.768	0.786	36.887	0.0004	0.00088	0.0019	0.00193		56.085	0.912794	0.921283	0.92057	0.927675	56.085	0.001236	0.001735	0.000504	-0.001582
36.924	0.861	0.826	0.767	0.789	36.924	0.0004	0.00088	0.0019	0.00193		56.164	0.911692	0.922042	0.920442	0.927347	56.164	0.001242	0.001702	0.000557	-0.001457
36.961	0.86	0.825	0.768	0.789	36.961	0.0004	0.00089	0.0019	0.00193		56.242	0.912925	0.920802	0.921004	0.926471	56.242	0.001248	0.001663	0.000607	-0.001335
36.998	0.861	0.825	0.769	0.789	36.998	0.0004	0.00089	0.0019	0.00193		56.321	0.912451	0.921079	0.921044	0.927816	56.321	0.001253	0.001618	0.000654	-0.001214
37.035	0.861	0.825	0.769	0.789	37.035	0.00039	0.0009	0.00191	0.00193		56.399	0.913418	0.920441	0.920159	0.926489	56.399	0.001256	0.00157	0.000699	-0.001095
37.071	0.861	0.824	0.768	0.787	37.071	0.00039	0.00091	0.00191	0.00192		56.478	0.914767	0.919619	0.920238	0.924243	56.478	0.001259	0.001518	0.00074	-0.000979
37.108	0.861	0.824	0.768	0.787	37.108	0.00039	0.00091	0.00191	0.00192		56.557	0.914021	0.920683	0.92507	0.925882	56.557	0.00126	0.001465	0.000779	-0.000865
37.145	0.862	0.824	0.769	0.788	37.145	0.00038	0.00092	0.00191	0.00191		56.635	0.914928	0.922062	0.923368	0.928636	56.635	0.001259	0.001412	0.000816	-0.000754
37.182	0.861	0.824	0.77	0.789	37.182	0.00038	0.00092	0.00191	0.0019		56.714	0.913394	0.921974	0.922178	0.928241	56.714	0.001258	0.001359	0.00085	-0.000646
37.219	0.861	0.824	0.77	0.79	37.219	0.00038	0.00093	0.00191	0.0019		56.792	0.912456	0.923599	0.921774	0.928119	56.792	0.001256	0.001309	0.000883	-0.000542
37.255	0.861	0.825	0.768	0.787	37.255	0.00037	0.00093	0.00191	0.00189		56.871	0.913969	0.920054	0.923549	0.927669	56.871	0.001253	0.001261	0.000913	-0.00044
37.292	0.863	0.825	0.77	0.787	37.292	0.00037	0.00093	0.00192	0.00188		56.95	0.915994	0.921923	0.92301	0.926571	56.95	0.001249	0.001217	0.000942	-0.000342
37.329	0.864	0.825	0.77	0.786	37.329	0.00037	0.00094	0.00192	0.00187		57.028	0.912245	0.92301	0.922015	0.926724	57.028	0.001245	0.001177	0.00097	-0.000248
37.366	0.863	0.825	0.769	0.788	37.366	0.00036	0.00094	0.00192	0.00186		57.107	0.913268	0.922946	0.920747	0.928115	57.107	0.001241	0.001142	0.000995	-0.000158
37.403	0.86	0.824	0.768	0.788	37.403	0.00036	0.00095	0.00192	0.00185		57.186	0.914715	0.92093	0.921072	0.927259	57.186	0.001237	0.001111	0.00102	-7.1e-05
37.439	0.862	0.824	0.769	0.789	37.439	0.00036	0.00095	0.00192	0.00184		57.264	0.915716	0.922193	0.920021	0.926834	57.264	0.001235	0.001085	0.001043	1.2e-05
37.476	0.861	0.825	0.77	0.788	37.476	0.00035	0.00095	0.00192	0.00183		57.343	0.913289	0.92248	0.921201	0.927229	57.343	0.001233	0.001064	0.001064	9.2e-05
37.513	0.863	0.825	0.77	0.789	37.513	0.00035	0.00096	0.00192	0.00182		57.421	0.914361	0.922431	0.923494	0.927582	57.421	0.001233	0.001049	0.001085	0.000167
37.55	0.862	0.825	0.772	0.789	37.55	0.00035	0.00096	0.00192	0.00181		57.5	0.914791	0.922388	0.924089	0.927461	57.5	0.001233	0.001041	0.001104	0.000239
37.586	0.861	0.825	0.77	0.788	37.586	0.00034	0.00097	0.00192	0.0018		57.579	0.915438	0.922827	0.922461	0.925974	57.579	0.001235	0.001039	0.001123	0.000308
37.623	0.862	0.825	0.771	0.79	37.623	0.00034	0.00097	0.00192	0.00179		57.657	0.915663	0.923007	0.921315	0.92714	57.657	0.001237	0.001043	0.00114	0.000373
37.66	0.862	0.826	0.77	0.789	37.66	0.00034	0.00097	0.00192	0.00178		57.736	0.915211	0.924421	0.920819	0.927298	57.736	0.001241	0.001053	0.001156	0.000434
37.697	0.861	0.824	0.769	0.793	37.697	0.00034	0.00098	0.00192	0.00177		57.814	0.915252	0.922934	0.921999	0.926854	57.814	0.001246	0.00107	0.001172	0.000493
37.734	0.862	0.826	0.77	0.793	37.734	0.00033	0.00098	0.00192	0.00175		57.893	0.915429	0.920621	0.923681	0.927877	57.893	0.001252	0.001092	0.001187	0.000548
37.77	0.862	0.824	0.77	0.791	37.77	0.00033	0.00098	0.00191	0.00174		57.972	0.915505	0.921508	0.923207	0.928634	57.972	0.001259	0.001118	0.001201	0.0006
37.807	0.862	0.825	0.772	0.793	37.807	0.00033	0.00098	0.00191	0.00173		58.05	0.91528	0.921929	0.921829	0.929501	58.05	0.001266	0.00115	0.001214	0.000649
37.844	0.862	0.826	0.771	0.79	37.844	0.00033	0.00099	0.00191	0.00172		58.129	0.914718	0.920218	0.922249	0.929377	58.129	0.001273	0.001184	0.001227	0.000695
37.881	0.862	0.827	0.771	0.788	37.881	0.00032	0.00099	0.00191	0.00171		58.208	0.915389	0.920474	0.924255	0.92677	58.208	0.00128	0.001221	0.001239	0.000738
37.918	0.861	0.826	0.77	0.792	37.918	0.00032	0.00099	0.0019	0.0017		58.286	0.916065	0.920853	0.926787	0.92783	58.286	0.001285	0.001259	0.001251	0.000778
37.954	0.861	0.825	0.77	0.789	37.954	0.00032	0.00099	0.0019	0.00168		58.365	0.914457	0.923234	0.926731	0.927839	58.365	0.00129	0.001297	0.001261	0.000816
37.991	0.862	0.825	0.77	0.789	37.991	0.00031	0.00099	0.0019	0.00167		58.443	0.913945	0.922419	0.925591	0.929497	58.443	0.001294	0.001333	0.001271	0.000852
38.028	0.862	0.825	0.771	0.79	38.028	0.00031	0.00099	0.00189	0.00166		58.522	0.915799	0.923634	0.924388	0.928373	58.522	0.001296	0.001367	0.001281	0.000885
38.065	0.862	0.825	0.772	0.79	38.065	0.00031	0.00099	0.00189	0.00165		58.601	0.914942	0.922787	0.924644	0.926099	58.601	0.001298	0.001396	0.00129	0.000917
38.102	0.861	0.825	0.77	0.791	38.102	0.00031	0.00099	0.00189	0.00164		58.679	0.916797	0.924965	0.926959	0.926913	58.679	0.001298	0.00142	0.001298	0.000947
38.138	0.861	0.825	0.769	0.791	38.138	0.0003	0.00099	0.00188	0.00163		58.758	0.91684	0.922763	0.923917	0.927989	58.758	0.001298	0.001436	0.001305	0.000975
38.175	0.862	0.825	0.771	0.792	38.175	0.0003	0.00099	0.00188	0.00161		58.836	0.916042	0.924715	0.925115	0.92885	58.836	0.001297	0.001445	0.001313	0.001001
38.212	0.862	0.826	0.771	0.791	38.212	0.0003	0.00099	0.00187	0.0016		58.915	0.91779	0.923013	0.924406	0.929292	58.915	0.001295	0.001447	0.001319	0.001026
38.249	0.861	0.825	0.772	0.789	38.249	0.00029	0.00099	0.00187	0.00159		58.994	0.916618	0.923178	0.923775	0.929526	58.994	0.001293	0.001442	0.001325	0.00105
38.286	0.862	0.826	0.771	0.788	38.286	0.00029	0.00099	0.00186	0.00158		59.072	0.917354	0.926529	0.92491	0.928535	59.072	0.00129	0.001429	0.001331	0.001073
38.322	0.861	0.826	0.771	0.791	38.322	0.00029	0.00099	0.00186	0.00157		59.151	0.916478	0.925651	0.926693	0.92656	59.151	0.001288	0.001409	0.001337	0.001095
38.359	0.863	0.826	0.771	0.79	38.359	0.00029	0.00098	0.00185	0.00156		59.23	0.918192	0.924616	0.922119	0.928415	59.23	0.001286	0.001383	0.001342	0.001116
38.396	0.861	0.827	0.772	0.789	38.396	0.00028	0.00098	0.00184	0.00156		59.308	0.916413	0.923003	0.92534	0.930183	59.308	0.001284	0.001351	0.001347	0.001136
38.433	0.862	0.826	0.77	0.791	38.433	0.00028	0.00098	0.00184	0.00155		59.387	0.917268	0.925844	0.926926	0.928089	59.387	0.001282	0.001313	0.001352	0.001156
38.469	0.861	0.826	0.774	0.79	38.469	0.00028	0.00097	0.00183	0.00154		59.465	0.916616	0.926095	0.925876	0.930858	59.465	0.001281	0.00127	0.001357	0.001174
38.506	0.862	0.826	0.771	0.79	38.506	0.00028	0.00097	0.00183	0.00153		59.544	0.918661	0.925496	0.926233	0.930427	59.544	0.001279	0.001223	0.001361	0.001192
38.543	0.861	0.826	0.772	0.792	38.543	0.00027	0.00096	0.00182	0.00153		59.623	0.91704	0.924273	0.925537	0.931505	59.623	0.001279	0.001173	0.001366	0.00121
38.58	0.862	0.826	0.77	0.793	38.58	0.00027	0.00096	0.00181	0.00152		59.701	0.917862	0.924997	0.926032	0.929495	59.701	0.00128	0.001119	0.00137	0.001226
38.617	0.862	0.827	0.772	0.791	38.617	0.00027	0.00095	0.0018	0.00152		59.78	0.917221	0.926634	0.923894	0.928784	59.78	0.001282	0.001064	0.001374	0.001242
38.653	0.862	0.826	0.772	0.789	38.653	0.00027	0.00095	0.0018	0.00151		59.858	0.917068	0.926071	0.924499	0.928556	59.858	0.001287	0.001009	0.001377	0.001258
38.69	0.862	0.826	0.772	0.789	38.69	0.00026	0.00094	0.00179	0.00151		59.937	0.917678	0.924181	0.926915	0.929736	59.937	0.001294	0.000954	0.00138	0.001272
38.727	0.862	0.827	0.771	0.791	38.727	0.00026	0.00094	0.00178	0.00151		60.016	0.917854	0.924402	0.926432	0.930003	60.016	0.001303	0.000902	0.001383	0.001286
38.764	0.862	0.826	0.772	0.791	38.764	0.00026	0.00093	0.00178	0.00151		60.094	0.918879	0.925727	0.925255	0.927945	60.094	0.001316	0.000854	0.001386	0.001299
38.801	0.861	0.827	0.772	0.791	38.801	0.00026	0.00092	0.00177	0.00151		60.173	0.920381	0.925531	0.926396	0.929665	60.173	0.001332	0.000811	0.001388	0.001311
38.837	0.863	0.827	0.772	0.79	38.837	0.00026	0.00091	0.00176	0.00151		60.252	0.918442	0.926799	0.927424	0.930064	60.252	0.00135	0.000776	0.001389	0.001323
38.874	0.863	0.826	0.772	0.791	38.874	0.00026	0.00091	0.00175	0.00151		60.33	0.915413	0.926688	0.927195	0.930064	60.33	0.00137	0.00075	0.00139	0.001334
38.911	0.862	0.827	0.773	0.79	38.911	0.00026	0.0009	0.00175	0.00151		60.409	0.917958	0.925357	0.927799	0.9306	60.409	0.001393	0.000734	0.001392	0.001344
38.948	0.861	0.828	0.774	0.79	38.948	0.00026	0.00089	0.00174	0.00152		60.487	0.918051	0.925064	0.927786	0.930569	60.487	0.001418	0.000729	0.001393	0.001353
38.985	0.861	0.827	0.774	0.791	38.985	0.00026	0.00088	0.00173	0.00152		60.566	0.917075	0.926117	0.928259	0.931777	60.566	0.001443	0.000734	0.001394	0.001362
39.021	0.863	0.827	0.773	0.791	39.021	0.00026	0.00087	0.00173	0.00152		60.645	0.918309	0.925291	0.924445	0.928818	60.645	0.001468	0.000751	0.001395	0.00137
39.058	0.862	0.827	0.772	0.791	39.058	0.00025	0.00087	0.00172	0.00153		60.723	0.91912	0.924536	0.925268	0.931306	60.723	0.001493	0.000779	0.001396	0.001378
39.095	0.862	0.826	0.772	0.791	39.095	0.00026	0.00086	0.00172	0.00154		60.802	0.919366	0.926538	0.927204	0.932413	60.802	0.001515	0.000816	0.001398	0.001386
39.132	0.863	0.826	0.772	0.792	39.132	0.00026	0.00085	0.00171	0.00154		60.881	0.920357	0.925426	0.927672	0.931097	60.881	0.001534	0.000863	0.0014	0.001393
39.169	0.863	0.826	0.773	0.792	39.169	0.00026	0.00084	0.0017	0.00155		60.959	0.918788	0.924044	0.927422	0.93238	60.959	0.001548	0.000918	0.001403	0.001399
39.205	0.863	0.826	0.773	0.793	39.205	0.00026	0.00083	0.0017	0.00156		61.038	0.91809	0.925973	0.928979	0.93157	61.038	0.001557	0.00098	0.001405	0.001405
39.242	0.863	0.826	0.773	0.792	39.242	0.00026	0.00082	0.00169	0.00157		61.116	0.921847	0.924121	0.928703	0.932284	61.116	0.001559	0.001048	0.001408	0.00141
39.279	0.862	0.827	0.774	0.791	39.279	0.00026	0.00081	0.00169	0.00158		61.195	0.919694	0.926589	0.926731	0.931255	61.195	0.001554	0.001121	0.001411	0.001414
39.316	0.863	0.826	0.773	0.793	39.316	0.00026	0.0008	0.00169	0.00159		61.274	0.919295	0.924705	0.926473	0.932389	61.274	0.001543	0.001197	0.001414	0.001418
39.352	0.862	0.824	0.772	0.791	39.352	0.00026	0.00079	0.00168	0.0016		61.352	0.919458	0.927258	0.927832	0.932856	61.352	0.001526	0.001276	0.001417	0.001422
39.389	0.862	0.827	0.774	0.79	39.389	0.00026	0.00078	0.00168	0.00161		61.431	0.919982	0.928157	0.929159	0.93328	61.431	0.001504	0.001356	0.00142	0.001425
39.426	0.862	0.827	0.774	0.79	39.426	0.00026	0.00077	0.00168	0.00162		61.509	0.920413	0.925983	0.928111	0.932124	61.509	0.001477	0.001435	0.001423	0.001427
39.463	0.863	0.825	0.773	0.792	39.463	0.00026	0.00076	0.00167	0.00163		61.588	0.919892	0.925804	0.928021	0.93291	61.588	0.001447	0.001513	0.001425	0.001429
39.5	0.861	0.827	0.773	0.791	39.5	0.00027	0.00075	0.00167	0.00164		61.667	0.920661	0.926596	0.927038	0.933994	61.667	0.001415	0.001589	0.001427	0.00143
39.536	0.861	0.825	0.773	0.792	39.536	0.00027	0.00074	0.00167	0.00165		61.745	0.920453	0.926364	0.927354	0.932469	61.745	0.001381	0.00166	0.001429	0.001431
39.573	0.862	0.827	0.772	0.791	39.573	0.00027	0.00074	0.00167	0.00166		61.824	0.919904	0.925778	0.928491	0.932603	61.824	0.001346	0.001726	0.001431	0.001432
39.61	0.863	0.828	0.773	0.793	39.61	0.00027	0.00073	0.00166	0.00167		61.903	0.920506	0.925903	0.929195	0.934876	61.903	0.001311	0.001787	0.001432	0.001433
39.647	0.864	0.829	0.774	0.793	39.647	0.00027	0.00073	0.00166	0.00168		61.981	0.921459	0.926169	0.929121	0.933318	61.981	0.001277	0.00184	0.001434	0.001433
39.684	0.864	0.828	0.774	0.793	39.684	0.00027	0.00072	0.00166	0.00169		62.06	0.92251	0.926341	0.928058	0.931077	62.06	0.001246	0.001887	0.001434	0.001434
39.72	0.864	0.828	0.773	0.794	39.72	0.00028	0.00072	0.00166	0.0017		62.138	0.921208	0.927649	0.930007	0.933363	62.138	0.001217	0.001925	0.001435	0.001434
39.757	0.863	0.828	0.775	0.794	39.757	0.00028	0.00071	0.00166	0.00171		62.217	0.923691	0.928158	0.931036	0.935462	62.217	0.001192	0.001955	0.001435	0.001435
39.794	0.862	0.826	0.773	0.792	39.794	0.00028	0.00071	0.00166	0.00172		62.296	0.921963	0.926249	0.930028	0.934082	62.296	0.001172	0.001976	0.001435	0.001435
39.831	0.862	0.827	0.774	0.792	39.831	0.00028	0.00071	0.00166	0.00173		62.374	0.920959	0.928352	0.93061	0.933424	62.374	0.001156	0.001987	0.001434	0.001435
39.868	0.862	0.829	0.774	0.793	39.868	0.00028	0.00071	0.00166	0.00174		62.453	0.922383	0.930162	0.927227	0.933177	62.453	0.001147	0.001988	0.001433	0.001436
39.904	0.862	0.828	0.773	0.793	39.904	0.00029	0.00071	0.00167	0.00175		62.531	0.922441	0.93047	0.92946	0.93542	62.531	0.001143	0.001979	0.001432	0.001436
39.941	0.863	0.827	0.774	0.792	39.941	0.00029	0.00071	0.00167	0.00176		62.61	0.921787	0.928096	0.932457	0.934145	62.61	0.001146	0.001962	0.00143	0.001435
39.978	0.862	0.828	0.775	0.792	39.978	0.00029	0.00071	0.00167	0.00176		62.689	0.920581	0.928832	0.931233	0.936435	62.689	0.001156	0.001937	0.001428	0.001435
40.015	0.862	0.828	0.774	0.793	40.015	0.00029	0.00071	0.00167	0.00177		62.767	0.920647	0.929494	0.92927	0.934068	62.767	0.001172	0.001904	0.001425	0.001433
40.052	0.862	0.827	0.774	0.794	40.052	0.0003	0.00072	0.00167	0.00177		62.846	0.92132	0.929021	0.930368	0.933051	62.846	0.001193	0.001865	0.001422	0.001432
40.088	0.862	0.826	0.775	0.792	40.088	0.0003	0.00072	0.00168	0.00178		62.925	0.922705	0.930935	0.92745	0.933095	62.925	0.00122	0.001821	0.001417	0.00143
40.125	0.862	0.827	0.774	0.792	40.125	0.0003	0.00072	0.00168	0.00178		63.003	0.921438	0.931187	0.930847	0.933727	63.003	0.001251	0.001774	0.001412	0.001427
40.162	0.863	0.826	0.775	0.795	40.162	0.0003	0.00073	0.00169	0.00178		63.082	0.920351	0.928266	0.929304	0.935279	63.082	0.001284	0.001723	0.001407	0.001424
40.199	0.862	0.827	0.774	0.795	40.199	0.00031	0.00074	0.00169	0.00179		63.16	0.920357	0.929638	0.930302	0.936637	63.16	0.00132	0.001672	0.001401	0.00142
40.235	0.863	0.828	0.773	0.793	40.235	0.00031	0.00074	0.00169	0.00179		63.239	0.921062	0.93041	0.929354	0.934742	63.239	0.001357	0.00162	0.001394	0.001416
40.272	0.862	0.828	0.773	0.793	40.272	0.00031	0.00075	0.0017	0.00179		63.318	0.920492	0.930929	0.930398	0.934622	63.318	0.001395	0.001569	0.001387	0.001412
40.309	0.864	0.828	0.774	0.793	40.309	0.00032	0.00076	0.0017	0.00179		63.396	0.922501	0.930896	0.933449	0.935271	63.396	0.001434	0.001519	0.00138	0.001407
40.346	0.862	0.827	0.773	0.794	40.346	0.00032	0.00077	0.00171	0.00179		63.475	0.923166	0.931653	0.931464	0.936778	63.475	0.001474	0.001471	0.001374	0.001402
40.383	0.861	0.826	0.777	0.794	40.383	0.00033	0.00078	0.00172	0.00179		63.553	0.922948	0.930724	0.930019	0.935073	63.553	0.001515	0.001425	0.001367	0.001397
40.419	0.861	0.828	0.775	0.794	40.419	0.00033	0.00079	0.00172	0.00178		63.632	0.923383	0.929862	0.93052	0.934055	63.632	0.001555	0.001382	0.00136	0.001393
40.456	0.862	0.827	0.775	0.793	40.456	0.00033	0.0008	0.00173	0.00178		63.711	0.923014	0.929226	0.931975	0.936126	63.711	0.001595	0.001344	0.001354	0.001388
40.493	0.862	0.829	0.776	0.794	40.493	0.00034	0.00082	0.00174	0.00178		63.789	0.922918	0.929545	0.933663	0.936211	63.789	0.001634	0.00131	0.001349	0.001384
40.53	0.862	0.828	0.775	0.794	40.53	0.00034	0.00083	0.00174	0.00178		63.868	0.923332	0.930881	0.933276	0.935684	63.868	0.001671	0.001281	0.001343	0.001379
40.567	0.863	0.828	0.775	0.792	40.567	0.00034	0.00084	0.00175	0.00178		63.947	0.923853	0.931727	0.93298	0.935984	63.947	0.001704	0.001259	0.001339	0.001375
40.603	0.862	0.826	0.774	0.795	40.603	0.00035	0.00085	0.00176	0.00177		64.025	0.924245	0.930548	0.933688	0.93536	64.025	0.001735	0.001242	0.001334	0.001371
40.64	0.863	0.827	0.774	0.794	40.64	0.00035	0.00086	0.00177	0.00177		64.104	0.923112	0.93036	0.931601	0.936788	64.104	0.001762	0.001232	0.00133	0.001367
40.677	0.861	0.827	0.775	0.794	40.677	0.00035	0.00088	0.00178	0.00177		64.182	0.923782	0.932165	0.932376	0.936597	64.182	0.001785	0.001229	0.001326	0.001363
40.714	0.861	0.827	0.775	0.794	40.714	0.00036	0.00089	0.00179	0.00177		64.261	0.922283	0.931267	0.930691	0.9366	64.261	0.001804	0.001231	0.001323	0.00136
40.751	0.863	0.827	0.776	0.794	40.751	0.00036	0.0009	0.0018	0.00176		64.34	0.922561	0.930549	0.932936	0.936197	64.34	0.001819	0.001237	0.00132	0.001357
40.787	0.862	0.827	0.775	0.794	40.787	0.00036	0.00091	0.00181	0.00176		64.418	0.924943	0.932901	0.933003	0.937105	64.418	0.001831	0.001248	0.001317	0.001354
40.824	0.863	0.828	0.776	0.795	40.824	0.00036	0.00092	0.00182	0.00176		64.497	0.927558	0.92948	0.933235	0.935906	64.497	0.001838	0.001261	0.001315	0.001352
40.861	0.863	0.828	0.775	0.795	40.861	0.00036	0.00093	0.00183	0.00176		64.575	0.924589	0.93048	0.932535	0.933369	64.575	0.001841	0.001275	0.001313	0.00135
40.898	0.862	0.828	0.775	0.796	40.898	0.00036	0.00094	0.00184	0.00176		64.654	0.924831	0.931094	0.933525	0.935182	64.654	0.001841	0.001291	0.001312	0.001348
40.935	0.863	0.828	0.775	0.795	40.935	0.00036	0.00095	0.00185	0.00176		64.733	0.924885	0.930754	0.932583	0.936108	64.733	0.001837	0.001306	0.001311	0.001348
40.971	0.863	0.828	0.776	0.795	40.971	0.00037	0.00096	0.00187	0.00176		64.811	0.92489	0.932065	0.930848	0.93807	64.811	0.00183	0.001321	0.001311	0.001348
41.008	0.863	0.828	0.776	0.795	41.008	0.00036	0.00097	0.00188	0.00176		64.89	0.924986	0.930523	0.931101	0.935672	64.89	0.00182	0.001334	0.001311	0.001348
41.045	0.864	0.828	0.776	0.794	41.045	0.00036	0.00097	0.00189	0.00177		64.969	0.926359	0.93213	0.935042	0.935443	64.969	0.001808	0.001346	0.001312	0.001349
41.082	0.863	0.828	0.777	0.796	41.082	0.00036	0.00098	0.0019	0.00177		65.047	0.922608	0.933016	0.936027	0.937878	65.047	0.001793	0.001357	0.001312	0.001351
41.118	0.862	0.828	0.778	0.795	41.118	0.00036	0.00098	0.00192	0.00177		65.126	0.926057	0.932588	0.935197	0.939501	65.126	0.001777	0.001366	0.001314	0.001353
41.155	0.862	0.829	0.775	0.796	41.155	0.00036	0.00099	0.00193	0.00178		65.204	0.926042	0.933369	0.931742	0.937589	65.204	0.00176	0.001373	0.001315	0.001355
41.192	0.863	0.829	0.776	0.795	41.192	0.00036	0.00099	0.00194	0.00178		65.283	0.92509	0.934693	0.931749	0.93614	65.283	0.001743	0.001379	0.001316	0.001358
41.229	0.865	0.826	0.775	0.796	41.229	0.00035	0.00099	0.00195	0.00179		65.362	0.923657	0.931869	0.934387	0.938024	65.362	0.001724	0.001384	0.001318	0.001361
41.266	0.863	0.827	0.776	0.796	41.266	0.00035	0.00099	0.00196	0.00179		65.44	0.924656	0.930827	0.935503	0.939664	65.44	0.001706	0.001388	0.00132	0.001364
41.302	0.863	0.828	0.776	0.793	41.302	0.00035	0.00099	0.00197	0.0018		65.519	0.926368	0.931942	0.935419	0.941304	65.519	0.001687	0.00139	0.001321	0.001367
41.339	0.864	0.828	0.777	0.795	41.339	0.00034	0.00099	0.00198	0.00181		65.597	0.926716	0.932426	0.935018	0.940127	65.597	0.001668	0.001392	0.001322	0.00137
41.376	0.863	0.829	0.777	0.795	41.376	0.00034	0.00099	0.00199	0.00181		65.676	0.927338	0.933679	0.933846	0.936249	65.676	0.001648	0.001394	0.001324	0.001373
41.413	0.863	0.827	0.777	0.795	41.413	0.00033	0.00099	0.002	0.00182		65.755	0.927574	0.934103	0.932522	0.93551	65.755	0.001626	0.001397	0.001324	0.001376
41.45	0.862	0.828	0.775	0.795	41.45	0.00033	0.00099	0.00201	0.00183		65.833	0.926754	0.932787	0.933266	0.936449	65.833	0.001603	0.0014	0.001325	0.001379
41.486	0.863	0.829	0.776	0.795	41.486	0.00032	0.00099	0.00202	0.00184		65.912	0.927135	0.93286	0.935217	0.937429	65.912	0.001578	0.001406	0.001325	0.001382
41.523	0.862	0.828	0.779	0.795	41.523	0.00032	0.00098	0.00203	0.00185		65.991	0.928322	0.934151	0.934353	0.940037	65.991	0.001553	0.001413	0.001326	0.001384
41.56	0.862	0.829	0.777	0.794	41.56	0.00031	0.00098	0.00204	0.00186		66.069	0.925816	0.934571	0.933895	0.938951	66.069	0.001526	0.001423	0.001326	0.001386
41.597	0.862	0.828	0.777	0.794	41.597	0.00031	0.00097	0.00205	0.00188		66.148	0.926953	0.935369	0.935149	0.940184	66.148	0.001501	0.001435	0.001326	0.001388
41.634	0.864	0.829	0.778	0.795	41.634	0.0003	0.00096	0.00205	0.00189		66.226	0.92815	0.93542	0.934854	0.939615	66.226	0.001477	0.001448	0.001326	0.00139
41.67	0.865	0.829	0.777	0.797	41.67	0.00029	0.00096	0.00206	0.0019		66.305	0.928153	0.933815	0.932254	0.939718	66.305	0.001455	0.001464	0.001326	0.001391
41.707	0.864	0.829	0.776	0.798	41.707	0.00028	0.00095	0.00206	0.00191		66.384	0.927245	0.933883	0.932561	0.93875	66.384	0.001437	0.001481	0.001326	0.001392
41.744	0.863	0.83	0.776	0.798	41.744	0.00028	0.00094	0.00207	0.00193		66.462	0.928353	0.93317	0.933089	0.937042	66.462	0.001422	0.001499	0.001326	0.001392
41.781	0.863	0.83	0.777	0.797	41.781	0.00027	0.00093	0.00207	0.00194		66.541	0.926916	0.934821	0.934872	0.942607	66.541	0.001411	0.001518	0.001327	0.001392
41.818	0.863	0.829	0.777	0.794	41.818	0.00026	0.00092	0.00208	0.00195		66.619	0.928673	0.932694	0.933396	0.938883	66.619	0.001403	0.001535	0.001327	0.001392
41.854	0.863	0.828	0.778	0.797	41.854	0.00025	0.00091	0.00208	0.00197		66.698	0.9299	0.935656	0.937843	0.94062	66.698	0.001399	0.001552	0.001327	0.001392
41.891	0.863	0.829	0.778	0.795	41.891	0.00024	0.0009	0.00208	0.00198		66.777	0.928383	0.932463	0.936544	0.939122	66.777	0.001398	0.001567	0.001327	0.001391
41.928	0.862	0.83	0.777	0.796	41.928	0.00023	0.00089	0.00208	0.002		66.855	0.927269	0.932551	0.933873	0.93961	66.855	0.0014	0.00158	0.001327	0.00139
41.965	0.863	0.831	0.779	0.796	41.965	0.00022	0.00087	0.00208	0.00201		66.934	0.928079	0.934402	0.933284	0.941082	66.934	0.001404	0.00159	0.001327	0.001389
42.001	0.862	0.829	0.778	0.797	42.001	0.00021	0.00086	0.00208	0.00203		67.013	0.929439	0.933281	0.935479	0.940077	67.013	0.001412	0.001597	0.001326	0.001387
42.038	0.862	0.829	0.778	0.798	42.038	0.0002	0.00085	0.00208	0.00204		67.091	0.926041	0.937633	0.935159	0.940774	67.091	0.001423	0.001599	0.001326	0.001386
42.075	0.863	0.829	0.777	0.796	42.075	0.00019	0.00083	0.00208	0.00205		67.17	0.929724	0.936598	0.933647	0.942096	67.17	0.001437	0.001597	0.001325	0.001384
42.112	0.864	0.83	0.778	0.799	42.112	0.00018	0.00082	0.00208	0.00206		67.248	0.928658	0.933061	0.935342	0.939805	67.248	0.001456	0.00159	0.001324	0.001383
42.149	0.864	0.83	0.779	0.796	42.149	0.00017	0.00081	0.00208	0.00208		67.327	0.928317	0.934219	0.934638	0.939612	67.327	0.001478	0.001578	0.001324	0.001381
42.185	0.862	0.831	0.778	0.796	42.185	0.00016	0.00079	0.00207	0.00209		67.406	0.929217	0.935697	0.934925	0.939406	67.406	0.001504	0.001561	0.001323	0.00138
42.222	0.863	0.83	0.777	0.797	42.222	0.00015	0.00078	0.00207	0.0021		67.484	0.928615	0.935516	0.93632	0.938826	67.484	0.001533	0.001538	0.001322	0.001378
42.259	0.863	0.83	0.779	0.796	42.259	0.00014	0.00076	0.00207	0.00211		67.563	0.928987	0.93652	0.938194	0.941919	67.563	0.001566	0.00151	0.001321	0.001377
42.296	0.864	0.83	0.778	0.796	42.296	0.00013	0.00075	0.00206	0.00212		67.642	0.929087	0.938105	0.939248	0.942554	67.642	0.0016	0.001477	0.001321	0.001376
42.333	0.864	0.83	0.779	0.796	42.333	0.00012	0.00073	0.00206	0.00213		67.72	0.929216	0.937031	0.936937	0.940487	67.72	0.001635	0.001438	0.001321	0.001376
42.369	0.864	0.829	0.779	0.796	42.369	0.00011	0.00072	0.00205	0.00214		67.799	0.930286	0.935147	0.937869	0.938427	67.799	0.001671	0.001394	0.00132	0.001375
42.406	0.863	0.83	0.778	0.796	42.406	0.0001	0.0007	0.00204	0.00215		67.877	0.92982	0.935081	0.938641	0.938718	67.877	0.001705	0.001345	0.00132	0.001375
42.443	0.863	0.83	0.779	0.795	42.443	9e-05	0.00069	0.00204	0.00215		67.956	0.928272	0.936668	0.93644	0.941213	67.956	0.001738	0.001291	0.00132	0.001375
42.48	0.862	0.829	0.779	0.796	42.48	8e-05	0.00068	0.00203	0.00216		68.035	0.928027	0.939142	0.938204	0.941408	68.035	0.001768	0.001232	0.00132	0.001375
42.517	0.864	0.829	0.778	0.799	42.517	7e-05	0.00066	0.00202	0.00217		68.113	0.929542	0.939304	0.939432	0.940991	68.113	0.001795	0.001169	0.00132	0.001375
42.553	0.864	0.83	0.778	0.799	42.553	6e-05	0.00065	0.00201	0.00217		68.192	0.927964	0.937207	0.938143	0.942931	68.192	0.001819	0.001102	0.00132	0.001375
42.59	0.863	0.83	0.777	0.799	42.59	5e-05	0.00064	0.00201	0.00218		68.27	0.931625	0.938299	0.938722	0.9419	68.27	0.001838	0.001032	0.00132	0.001375
42.627	0.863	0.83	0.778	0.799	42.627	4e-05	0.00063	0.002	0.00218		68.349	0.933597	0.937699	0.937744	0.941318	68.349	0.001854	0.000959	0.00132	0.001375
42.664	0.863	0.83	0.78	0.797	42.664	3e-05	0.00062	0.00199	0.00219		68.428	0.932228	0.936849	0.937474	0.940629	68.428	0.001846	0.000889	0.00132	0.001375
42.701	0.863	0.83	0.78	0.797	42.701	2e-05	0.00061	0.00198	0.00219		68.506	0.931726	0.937379	0.936073	0.944374	68.506	0.001835	0.000822	0.00132	0.001375
42.737	0.863	0.83	0.779	0.798	42.737	1e-05	0.0006	0.00197	0.00219		68.585	0.929916	0.936956	0.938697	0.944712	68.585	0.001823	0.000756	0.00132	0.001375
42.774	0.863	0.829	0.781	0.798	42.774	0	0.0006	0.00196	0.00219		68.664	0.931407	0.937298	0.936586	0.943776	68.664	0.001812	0.000691	0.00132	0.001375
42.811	0.863	0.83	0.782	0.797	42.811	-1e-05	0.00059	0.00195	0.00219		68.742	0.932956	0.938078	0.935571	0.940553	68.742	0.001801	0.000625	0.00132	0.001375
42.848	0.864	0.83	0.782	0.799	42.848	-2e-05	0.00058	0.00194	0.00219		68.821	0.931712	0.937736	0.94	0.941939	68.821	0.001789	0.00056	0.00132	0.001375
42.884	0.864	0.828	0.782	0.8	42.884	-3e-05	0.00058	0.00194	0.00219		68.899	0.931095	0.938434	0.939474	0.942722	68.899	0.001776	0.000496	0.00132	0.001375
42.921	0.862	0.829	0.779	0.798	42.921	-4e-05	0.00058	0.00193	0.00219		68.978	0.930106	0.935824	0.938755	0.9438	68.978	0.001763	0.000431	0.00132	0.001375
42.958	0.862	0.83	0.779	0.798	42.958	-4e-05	0.00058	0.00192	0.00219		69.057	0.931248	0.935942	0.939193	0.944786	69.057	0.001749	0.000367	0.00132	0.001375
42.995	0.863	0.828	0.781	0.799	42.995	-5e-05	0.00057	0.00191	0.00218		69.135	0.93246	0.93576	0.940604	0.944948	69.135	0.001735	0.000303	0.00132	0.001375
43.032	0.863	0.828	0.78	0.8	43.032	-6e-05	0.00058	0.0019	0.00218		69.214	0.933225	0.935572	0.939107	0.944109	69.214	0.001719	0.00024	0.00132	0.001375
43.068	0.863	0.828	0.782	0.799	43.068	-7e-05	0.00058	0.00189	0.00217		69.292	0.931715	0.939261	0.941298	0.943341	69.292	0.001703	0.000178	0.00132	0.001375
43.105	0.862	0.83	0.78	0.799	43.105	-7e-05	0.00058	0.00188	0.00217		69.371	0.931875	0.937632	0.938446	0.944534	69.371	0.001685	0.000116	0.00132	0.001375
43.142	0.863	0.83	0.781	0.801	43.142	-8e-05	0.00058	0.00187	0.00216		69.45	0.932428	0.938471	0.939097	0.945609	69.45	0.001667	5.5e-05	0.00132	0.001375
43.179	0.863	0.83	0.781	0.801	43.179	-9e-05	0.00059	0.00186	0.00215		69.528	0.935191	0.936497	0.939595	0.942786	69.528	0.001648	-6e-06	0.00132	0.001375
43.216	0.864	0.829	0.78	0.801	43.216	-9e-05	0.00059	0.00185	0.00214		69.607	0.932232	0.937094	0.937043	0.942715	69.607	0.001629	-6.6e-05	0.00132	0.001375
43.252	0.863	0.829	0.78	0.801	43.252	-0.0001	0.0006	0.00184	0.00213		69.686	0.932635	0.939451	0.940538	0.941336	69.686	0.001608	-0.000124	0.00132	0.001375
43.289	0.863	0.831	0.781	0.799	43.289	-0.0001	0.00061	0.00184	0.00213		69.764	0.933577	0.939828	0.939141	0.944755	69.764	0.001588	-0.000182	0.00132	0.001375
43.326	0.864	0.831	0.781	0.798	43.326	-0.00011	0.00062	0.00183	0.00212		69.843	0.932886	0.936465	0.9404	0.945253	69.843	0.001566	-0.000239	0.00132	0.001375
43.363	0.863	0.83	0.779	0.8	43.363	-0.00011	0.00063	0.00182	0.0021		69.921	0.933697	0.93676	0.940923	0.942886	69.921	0.001544	-0.000296	0.00132	0.001375
43.4	0.862	0.829	0.78	0.8	43.4	-0.00012	0.00064	0.00181	0.00209		70	0.931126	0.93768	0.93702	0.947022	70	0.001522	-0.000351	0.00132	0.001375
43.436	0.864	0.829	0.781	0.801	43.436	-0.00012	0.00065	0.00181	0.00208
43.473	0.863	0.83	0.78	0.799	43.473	-0.00012	0.00066	0.0018	0.00207
43.51	0.863	0.83	0.78	0.799	43.51	-0.00013	0.00067	0.00179	0.00206
43.547	0.863	0.83	0.781	0.8	43.547	-0.00013	0.00069	0.00179	0.00205
43.584	0.863	0.829	0.781	0.8	43.584	-0.00013	0.0007	0.00178	0.00204
43.62	0.863	0.83	0.781	0.801	43.62	-0.00014	0.00071	0.00178	0.00202
43.657	0.863	0.831	0.78	0.802	43.657	-0.00014	0.00073	0.00178	0.00201
43.694	0.863	0.83	0.782	0.8	43.694	-0.00014	0.00074	0.00177	0.002
43.731	0.862	0.83	0.781	0.799	43.731	-0.00014	0.00075	0.00177	0.00199
43.767	0.863	0.831	0.782	0.801	43.767	-0.00015	0.00077	0.00177	0.00197
43.804	0.863	0.831	0.78	0.802	43.804	-0.00015	0.00078	0.00177	0.00196
43.841	0.863	0.829	0.78	0.802	43.841	-0.00015	0.00079	0.00177	0.00195
43.878	0.864	0.831	0.781	0.801	43.878	-0.00015	0.0008	0.00178	0.00193
43.915	0.863	0.829	0.782	0.8	43.915	-0.00015	0.00081	0.00178	0.00192
43.951	0.863	0.829	0.782	0.801	43.951	-0.00015	0.00082	0.00178	0.00191
43.988	0.862	0.829	0.782	0.801	43.988	-0.00015	0.00083	0.00178	0.0019
44.025	0.862	0.831	0.78	0.8	44.025	-0.00015	0.00084	0.00179	0.00188
44.062	0.865	0.83	0.782	0.801	44.062	-0.00015	0.00085	0.00179	0.00187
44.099	0.863	0.83	0.782	0.801	44.099	-0.00015	0.00086	0.0018	0.00186
44.135	0.863	0.83	0.782	0.801	44.135	-0.00015	0.00087	0.00181	0.00184
44.172	0.862	0.831	0.784	0.801	44.172	-0.00015	0.00087	0.00181	0.00183
44.209	0.863	0.83	0.783	0.801	44.209	-0.00015	0.00088	0.00182	0.00182
44.246	0.863	0.83	0.782	0.8	44.246	-0.00015	0.00088	0.00183	0.0018
44.283	0.862	0.83	0.781	0.802	44.283	-0.00015	0.00088	0.00184	0.00179
44.319	0.863	0.831	0.781	0.8	44.319	-0.00014	0.00089	0.00184	0.00178
44.356	0.862	0.831	0.781	0.799	44.356	-0.00014	0.00089	0.00185	0.00177
44.393	0.862	0.831	0.781	0.8	44.393	-0.00014	0.00089	0.00186	0.00175
44.43	0.862	0.83	0.782	0.802	44.43	-0.00014	0.00089	0.00187	0.00174
44.467	0.863	0.831	0.784	0.802	44.467	-0.00014	0.00088	0.00188	0.00173
44.503	0.863	0.831	0.784	0.801	44.503	-0.00014	0.00088	0.00189	0.00172
44.54	0.862	0.831	0.783	0.802	44.54	-0.00013	0.00088	0.0019	0.00171
44.577	0.862	0.831	0.782	0.803	44.577	-0.00013	0.00088	0.0019	0.0017
44.614	0.863	0.832	0.782	0.802	44.614	-0.00013	0.00087	0.00191	0.00169
44.65	0.861	0.832	0.783	0.801	44.65	-0.00013	0.00086	0.00192	0.00168
44.687	0.862	0.832	0.783	0.803	44.687	-0.00013	0.00086	0.00193	0.00167
44.724	0.863	0.831	0.783	0.802	44.724	-0.00013	0.00085	0.00194	0.00166
44.761	0.863	0.831	0.784	0.803	44.761	-0.00013	0.00085	0.00194	0.00165
44.798	0.864	0.831	0.784	0.803	44.798	-0.00013	0.00084	0.00195	0.00164
44.834	0.863	0.831	0.783	0.802	44.834	-0.00013	0.00083	0.00195	0.00164
44.871	0.861	0.83	0.783	0.802	44.871	-0.00012	0.00082	0.00196	0.00163
44.908	0.863	0.833	0.784	0.804	44.908	-0.00012	0.00082	0.00196	0.00162
44.945	0.863	0.832	0.784	0.803	44.945	-0.00012	0.00081	0.00197	0.00162
44.982	0.862	0.831	0.782	0.801	44.982	-0.00012	0.0008	0.00197	0.00161
45.018	0.863	0.831	0.782	0.802	45.018	-0.00012	0.00079	0.00197	0.00161
45.055	0.864	0.831	0.785	0.803	45.055	-0.00012	0.00079	0.00198	0.0016
45.092	0.862	0.832	0.783	0.803	45.092	-0.00012	0.00078	0.00198	0.0016
45.129	0.863	0.833	0.782	0.8	45.129	-0.00013	0.00078	0.00198	0.0016
45.166	0.863	0.833	0.781	0.801	45.166	-0.00013	0.00077	0.00198	0.00159
45.202	0.863	0.831	0.784	0.803	45.202	-0.00013	0.00076	0.00198	0.00159
45.239	0.863	0.832	0.783	0.804	45.239	-0.00013	0.00076	0.00198	0.00159
45.276	0.863	0.832	0.786	0.805	45.276	-0.00013	0.00076	0.00198	0.00159
45.313	0.862	0.832	0.785	0.804	45.313	-0.00013	0.00075	0.00198	0.00159
45.35	0.863	0.831	0.784	0.804	45.35	-0.00013	0.00075	0.00197	0.00159
45.386	0.864	0.832	0.785	0.803	45.386	-0.00013	0.00075	0.00197	0.00159
45.423	0.864	0.832	0.784	0.802	45.423	-0.00013	0.00075	0.00197	0.00159
45.46	0.863	0.831	0.784	0.803	45.46	-0.00014	0.00075	0.00197	0.00159
45.497	0.863	0.831	0.785	0.804	45.497	-0.00014	0.00075	0.00197	0.00159
45.533	0.862	0.831	0.785	0.805	45.533	-0.00014	0.00075	0.00196	0.00159
45.57	0.862	0.831	0.785	0.805	45.57	-0.00014	0.00075	0.00196	0.00159
45.607	0.862	0.832	0.786	0.803	45.607	-0.00015	0.00075	0.00196	0.0016
45.644	0.862	0.831	0.786	0.804	45.644	-0.00015	0.00075	0.00196	0.0016
45.681	0.862	0.833	0.785	0.805	45.681	-0.00015	0.00076	0.00195	0.0016
45.717	0.863	0.832	0.785	0.803	45.717	-0.00016	0.00076	0.00195	0.00161
45.754	0.862	0.831	0.787	0.805	45.754	-0.00016	0.00076	0.00195	0.00161
45.791	0.862	0.832	0.787	0.804	45.791	-0.00016	0.00077	0.00195	0.00162
45.828	0.862	0.832	0.783	0.803	45.828	-0.00017	0.00077	0.00195	0.00162
45.865	0.863	0.831	0.784	0.803	45.865	-0.00017	0.00078	0.00194	0.00163
45.901	0.863	0.831	0.786	0.803	45.901	-0.00018	0.00078	0.00194	0.00163
45.938	0.864	0.832	0.785	0.803	45.938	-0.00018	0.00079	0.00194	0.00164
45.975	0.863	0.832	0.787	0.804	45.975	-0.00019	0.00079	0.00194	0.00165
46.012	0.863	0.833	0.785	0.805	46.012	-0.0002	0.0008	0.00194	0.00166
46.049	0.864	0.832	0.786	0.804	46.049	-0.0002	0.00081	0.00194	0.00167
46.085	0.863	0.831	0.787	0.804	46.085	-0.00021	0.00081	0.00194	0.00167
46.122	0.862	0.831	0.787	0.805	46.122	-0.00022	0.00082	0.00194	0.00169
46.159	0.862	0.832	0.787	0.804	46.159	-0.00022	0.00083	0.00194	0.0017
46.196	0.862	0.831	0.785	0.804	46.196	-0.00023	0.00084	0.00194	0.00171
46.233	0.863	0.832	0.785	0.804	46.233	-0.00024	0.00084	0.00194	0.00172
46.269	0.863	0.832	0.787	0.803	46.269	-0.00025	0.00085	0.00195	0.00174
46.306	0.863	0.832	0.786	0.804	46.306	-0.00025	0.00086	0.00195	0.00175
46.343	0.864	0.832	0.785	0.805	46.343	-0.00026	0.00087	0.00195	0.00177
46.38	0.864	0.833	0.786	0.805	46.38	-0.00027	0.00088	0.00196	0.00179
46.416	0.862	0.832	0.787	0.805	46.416	-0.00028	0.00089	0.00196	0.0018
46.453	0.862	0.831	0.788	0.805	46.453	-0.00029	0.0009	0.00196	0.00182
46.49	0.862	0.833	0.787	0.804	46.49	-0.00029	0.00091	0.00197	0.00184
46.527	0.863	0.833	0.786	0.804	46.527	-0.0003	0.00092	0.00197	0.00186
46.564	0.862	0.833	0.785	0.803	46.564	-0.00031	0.00092	0.00198	0.00189
46.6	0.862	0.832	0.786	0.805	46.6	-0.00032	0.00093	0.00199	0.00191
46.637	0.863	0.834	0.787	0.807	46.637	-0.00033	0.00094	0.00199	0.00193
46.674	0.862	0.832	0.784	0.804	46.674	-0.00034	0.00095	0.002	0.00196
46.711	0.862	0.833	0.784	0.804	46.711	-0.00035	0.00096	0.00201	0.00198
46.748	0.864	0.832	0.787	0.805	46.748	-0.00035	0.00097	0.00202	0.00201
46.784	0.863	0.832	0.787	0.806	46.784	-0.00036	0.00098	0.00203	0.00203
46.821	0.861	0.832	0.787	0.803	46.821	-0.00037	0.00099	0.00204	0.00206
46.858	0.864	0.832	0.788	0.805	46.858	-0.00038	0.001	0.00205	0.00208
46.895	0.861	0.833	0.787	0.803	46.895	-0.00039	0.001	0.00206	0.00211
46.932	0.862	0.833	0.787	0.804	46.932	-0.00039	0.00101	0.00207	0.00214
46.968	0.863	0.834	0.787	0.809	46.968	-0.0004	0.00102	0.00208	0.00216
47.005	0.864	0.834	0.787	0.809	47.005	-0.00041	0.00102	0.00209	0.00219
47.042	0.863	0.833	0.786	0.809	47.042	-0.00042	0.00103	0.0021	0.00222
47.079	0.862	0.834	0.789	0.809	47.079	-0.00042	0.00104	0.00211	0.00224
47.116	0.863	0.832	0.789	0.804	47.116	-0.00043	0.00104	0.00213	0.00227
47.152	0.862	0.832	0.788	0.805	47.152	-0.00044	0.00105	0.00214	0.00229
47.189	0.862	0.833	0.788	0.804	47.189	-0.00044	0.00105	0.00215	0.00231
47.226	0.862	0.834	0.787	0.805	47.226	-0.00045	0.00106	0.00217	0.00234
47.263	0.862	0.834	0.788	0.807	47.263	-0.00046	0.00106	0.00218	0.00236
47.299	0.862	0.834	0.787	0.808	47.299	-0.00046	0.00106	0.0022	0.00238
47.336	0.862	0.834	0.787	0.809	47.336	-0.00047	0.00107	0.00221	0.0024
47.373	0.862	0.834	0.789	0.807	47.373	-0.00048	0.00107	0.00222	0.00242
47.41	0.862	0.833	0.788	0.806	47.41	-0.00048	0.00107	0.00224	0.00244
47.447	0.863	0.834	0.789	0.809	47.447	-0.00049	0.00108	0.00226	0.00246
47.483	0.863	0.834	0.788	0.806	47.483	-0.00049	0.00108	0.00227	0.00247
47.52	0.863	0.834	0.789	0.807	47.52	-0.0005	0.00108	0.00229	0.00249
47.557	0.862	0.832	0.791	0.808	47.557	-0.0005	0.00109	0.0023	0.0025
47.594	0.862	0.834	0.789	0.806	47.594	-0.00051	0.00109	0.00232	0.00251
47.631	0.863	0.834	0.789	0.806	47.631	-0.00051	0.00109	0.00233	0.00252
47.667	0.862	0.834	0.789	0.807	47.667	-0.00052	0.00109	0.00235	0.00253
47.704	0.861	0.832	0.79	0.809	47.704	-0.00052	0.00109	0.00237	0.00254
47.741	0.862	0.833	0.788	0.805	47.741	-0.00053	0.0011	0.00238	0.00254
47.778	0.86	0.833	0.789	0.805	47.778	-0.00053	0.0011	0.0024	0.00255
47.815	0.862	0.835	0.789	0.807	47.815	-0.00053	0.0011	0.00241	0.00255
47.851	0.864	0.833	0.789	0.809	47.851	-0.00053	0.0011	0.00243	0.00255
47.888	0.862	0.834	0.788	0.808	47.888	-0.00054	0.00111	0.00244	0.00255
47.925	0.862	0.834	0.79	0.806	47.925	-0.00054	0.00111	0.00245	0.00255
47.962	0.861	0.833	0.792	0.809	47.962	-0.00054	0.00111	0.00247	0.00255
47.999	0.862	0.833	0.79	0.808	47.999	-0.00054	0.00111	0.00248	0.00254
48.035	0.861	0.834	0.789	0.807	48.035	-0.00054	0.00112	0.00249	0.00254
48.072	0.861	0.835	0.788	0.807	48.072	-0.00054	0.00112	0.0025	0.00253
48.109	0.862	0.834	0.789	0.809	48.109	-0.00054	0.00112	0.00251	0.00253
48.146	0.862	0.833	0.789	0.809	48.146	-0.00054	0.00113	0.00252	0.00252
48.182	0.862	0.834	0.789	0.809	48.182	-0.00054	0.00113	0.00253	0.00252
48.219	0.861	0.834	0.79	0.809	48.219	-0.00054	0.00113	0.00254	0.00251
48.256	0.862	0.834	0.79	0.81	48.256	-0.00054	0.00114	0.00255	0.0025
48.293	0.862	0.834	0.791	0.809	48.293	-0.00053	0.00114	0.00256	0.00249
48.33	0.863	0.835	0.791	0.81	48.33	-0.00053	0.00115	0.00256	0.00249
48.366	0.863	0.833	0.791	0.811	48.366	-0.00053	0.00115	0.00257	0.00248
48.403	0.86	0.834	0.79	0.811	48.403	-0.00053	0.00116	0.00258	0.00247
48.44	0.86	0.834	0.791	0.809	48.44	-0.00052	0.00116	0.00258	0.00246
48.477	0.86	0.835	0.79	0.812	48.477	-0.00052	0.00117	0.00259	0.00245
48.514	0.861	0.835	0.792	0.812	48.514	-0.00052	0.00117	0.00259	0.00245
48.55	0.863	0.833	0.793	0.812	48.55	-0.00051	0.00118	0.0026	0.00244
48.587	0.863	0.834	0.792	0.81	48.587	-0.00051	0.00119	0.0026	0.00243
48.624	0.861	0.836	0.792	0.809	48.624	-0.0005	0.00119	0.00261	0.00243
48.661	0.862	0.836	0.79	0.811	48.661	-0.0005	0.0012	0.00261	0.00242
48.698	0.861	0.836	0.792	0.81	48.698	-0.00049	0.00121	0.00261	0.00242
48.734	0.861	0.835	0.792	0.811	48.734	-0.00049	0.00121	0.00262	0.00241
48.771	0.862	0.835	0.792	0.811	48.771	-0.00048	0.00122	0.00262	0.00241
48.808	0.861	0.836	0.791	0.81	48.808	-0.00048	0.00123	0.00262	0.0024
48.845	0.862	0.836	0.792	0.811	48.845	-0.00047	0.00124	0.00263	0.0024
48.882	0.861	0.834	0.793	0.811	48.882	-0.00047	0.00124	0.00263	0.00239
48.918	0.861	0.834	0.792	0.812	48.918	-0.00046	0.00125	0.00263	0.00239
48.955	0.861	0.834	0.792	0.81	48.955	-0.00045	0.00126	0.00263	0.00239
48.992	0.861	0.834	0.792	0.814	48.992	-0.00044	0.00127	0.00264	0.00239
49.029	0.862	0.835	0.791	0.812	49.029	-0.00044	0.00128	0.00264	0.00238
49.065	0.862	0.836	0.791	0.812	49.065	-0.00043	0.00128	0.00264	0.00238
49.102	0.862	0.835	0.792	0.812	49.102	-0.00042	0.00129	0.00265	0.00238
49.139	0.861	0.835	0.793	0.809	49.139	-0.00041	0.0013	0.00265	0.00238
49.176	0.861	0.835	0.793	0.808	49.176	-0.0004	0.00131	0.00265	0.00238
49.213	0.861	0.835	0.792	0.811	49.213	-0.00039	0.00132	0.00265	0.00238
49.249	0.861	0.835	0.792	0.811	49.249	-0.00038	0.00133	0.00266	0.00238
49.286	0.862	0.835	0.794	0.81	49.286	-0.00037	0.00134	0.00266	0.00238
49.323	0.862	0.836	0.794	0.81	49.323	-0.00036	0.00135	0.00266	0.00238
49.36	0.861	0.836	0.793	0.813	49.36	-0.00035	0.00136	0.00267	0.00238
49.397	0.861	0.836	0.793	0.814	49.397	-0.00034	0.00137	0.00267	0.00238
49.433	0.861	0.835	0.794	0.812	49.433	-0.00033	0.00138	0.00267	0.00238
49.47	0.86	0.834	0.794	0.811	49.47	-0.00031	0.00139	0.00268	0.00238
49.507	0.86	0.838	0.794	0.811	49.507	-0.0003	0.0014	0.00268	0.00238
49.544	0.862	0.837	0.793	0.812	49.544	-0.00029	0.00142	0.00269	0.00239
49.581	0.861	0.836	0.795	0.812	49.581	-0.00027	0.00143	0.00269	0.00239
49.617	0.86	0.836	0.795	0.812	49.617	-0.00026	0.00144	0.0027	0.00239
49.654	0.86	0.836	0.795	0.813	49.654	-0.00024	0.00146	0.0027	0.0024
49.691	0.862	0.836	0.796	0.813	49.691	-0.00023	0.00147	0.00271	0.0024
49.728	0.861	0.836	0.794	0.812	49.728	-0.00021	0.00149	0.00272	0.00241
49.765	0.86	0.836	0.795	0.812	49.765	-0.0002	0.00151	0.00272	0.00241
49.801	0.86	0.836	0.792	0.811	49.801	-0.00018	0.00152	0.00273	0.00242
49.838	0.861	0.837	0.794	0.81	49.838	-0.00016	0.00154	0.00274	0.00242
49.875	0.862	0.836	0.796	0.813	49.875	-0.00014	0.00156	0.00275	0.00243
49.912	0.861	0.836	0.795	0.812	49.912	-0.00013	0.00158	0.00276	0.00244
49.948	0.861	0.836	0.794	0.813	49.948	-0.00011	0.00161	0.00276	0.00244
49.985	0.861	0.836	0.794	0.813	49.985	-9e-05	0.00163	0.00277	0.00245
50.022	0.861	0.837	0.795	0.813	50.022	-7e-05	0.00165	0.00279	0.00246
50.059	0.86	0.837	0.795	0.812	50.059	-5e-05	0.00168	0.0028	0.00247
50.096	0.86	0.837	0.796	0.813	50.096	-2e-05	0.00171	0.00281	0.00248
50.132	0.86	0.836	0.795	0.812	50.132	0	0.00174	0.00282	0.00248
50.169	0.861	0.836	0.795	0.81	50.169	2e-05	0.00176	0.00284	0.00249
50.206	0.862	0.836	0.796	0.815	50.206	5e-05	0.00179	0.00285	0.0025
50.243	0.862	0.837	0.796	0.814	50.243	7e-05	0.00183	0.00287	0.00251
50.28	0.862	0.836	0.797	0.817	50.28	0.0001	0.00186	0.00288	0.00252
50.316	0.861	0.836	0.797	0.815	50.316	0.00012	0.00189	0.0029	0.00253
50.353	0.861	0.837	0.795	0.815	50.353	0.00015	0.00193	0.00292	0.00254
50.39	0.861	0.837	0.795	0.815	50.39	0.00018	0.00197	0.00294	0.00255
50.427	0.861	0.837	0.795	0.815	50.427	0.00021	0.002	0.00296	0.00256
50.464	0.861	0.836	0.797	0.814	50.464	0.00024	0.00204	0.00298	0.00257
50.5	0.86	0.837	0.797	0.813	50.5	0.00027	0.00208	0.003	0.00258
50.537	0.86	0.837	0.796	0.816	50.537	0.00031	0.00212	0.00302	0.00259
50.574	0.861	0.837	0.797	0.815	50.574	0.00034	0.00216	0.00304	0.0026
50.611	0.862	0.837	0.796	0.815	50.611	0.00037	0.00221	0.00307	0.00261
50.648	0.861	0.838	0.796	0.814	50.648	0.00041	0.00225	0.00309	0.00262
50.684	0.86	0.839	0.797	0.816	50.684	0.00045	0.0023	0.00311	0.00263
50.721	0.861	0.839	0.798	0.816	50.721	0.00049	0.00234	0.00314	0.00264
50.758	0.861	0.837	0.797	0.816	50.758	0.00053	0.00239	0.00317	0.00265
50.795	0.86	0.838	0.796	0.814	50.795	0.00057	0.00244	0.00319	0.00266
50.831	0.86	0.837	0.798	0.816	50.831	0.00061	0.00249	0.00322	0.00267
50.868	0.861	0.835	0.798	0.816	50.868	0.00065	0.00254	0.00325	0.00268
50.905	0.862	0.838	0.797	0.816	50.905	0.0007	0.00259	0.00327	0.00269
50.942	0.86	0.839	0.798	0.816	50.942	0.00074	0.00264	0.0033	0.00269
50.979	0.86	0.838	0.798	0.814	50.979	0.00079	0.0027	0.00333	0.0027
51.015	0.861	0.838	0.798	0.815	51.015	0.00084	0.00275	0.00336	0.00271
51.052	0.861	0.838	0.798	0.815	51.052	0.00089	0.00281	0.00339	0.00272
51.089	0.861	0.839	0.798	0.816	51.089	0.00094	0.00287	0.00342	0.00273
51.126	0.861	0.838	0.798	0.816	51.126	0.001	0.00293	0.00345	0.00274
51.163	0.861	0.838	0.798	0.816	51.163	0.00105	0.00298	0.00348	0.00275
51.199	0.861	0.838	0.8	0.819	51.199	0.00111	0.00305	0.00351	0.00276
51.236	0.86	0.839	0.799	0.819	51.236	0.00117	0.00311	0.00354	0.00277
51.273	0.861	0.839	0.798	0.813	51.273	0.00123	0.00317	0.00357	0.00278
51.31	0.861	0.839	0.799	0.815	51.31	0.00129	0.00323	0.0036	0.00279
51.347	0.862	0.839	0.799	0.815	51.347	0.00135	0.0033	0.00364	0.00281
51.383	0.861	0.839	0.799	0.816	51.383	0.00142	0.00336	0.00367	0.00282
51.42	0.861	0.84	0.798	0.816	51.42	0.00148	0.00343	0.0037	0.00283
51.457	0.862	0.839	0.798	0.817	51.457	0.00155	0.0035	0.00373	0.00284
51.494	0.862	0.839	0.799	0.818	51.494	0.00162	0.00357	0.00376	0.00286
51.531	0.862	0.841	0.8	0.816	51.531	0.00169	0.00364	0.00379	0.00287
51.567	0.861	0.84	0.8	0.816	51.567	0.00177	0.00371	0.00383	0.00289
51.604	0.862	0.838	0.799	0.819	51.604	0.00184	0.00378	0.00386	0.0029
51.641	0.861	0.839	0.801	0.818	51.641	0.00192	0.00386	0.00389	0.00292
51.678	0.861	0.841	0.801	0.818	51.678	0.002	0.00393	0.00392	0.00293
51.714	0.862	0.84	0.801	0.819	51.714	0.00208	0.00401	0.00395	0.00295
51.751	0.862	0.841	0.8	0.819	51.751	0.00216	0.00409	0.00399	0.00296
51.788	0.862	0.841	0.801	0.819	51.788	0.00224	0.00416	0.00402	0.00298
51.825	0.862	0.842	0.801	0.816	51.825	0.00233	0.00424	0.00405	0.003
51.862	0.86	0.842	0.8	0.815	51.862	0.00242	0.00432	0.00408	0.00302
51.898	0.862	0.842	0.802	0.818	51.898	0.0025	0.00441	0.00411	0.00303
51.935	0.861	0.841	0.802	0.818	51.935	0.0026	0.00449	0.00414	0.00305
51.972	0.861	0.842	0.8	0.818	51.972	0.00269	0.00457	0.00418	0.00307
52.009	0.863	0.843	0.801	0.819	52.009	0.00278	0.00466	0.00421	0.00309
52.046	0.863	0.842	0.803	0.819	52.046	0.00288	0.00475	0.00424	0.00311
52.082	0.863	0.842	0.802	0.818	52.082	0.00298	0.00484	0.00427	0.00312
52.119	0.862	0.842	0.802	0.819	52.119	0.00307	0.00493	0.0043	0.00314
52.156	0.862	0.843	0.801	0.819	52.156	0.00317	0.00502	0.00434	0.00316
52.193	0.862	0.844	0.803	0.821	52.193	0.00328	0.00511	0.00437	0.00318
52.23	0.862	0.843	0.803	0.82	52.23	0.00338	0.0052	0.0044	0.0032
52.266	0.862	0.843	0.805	0.82	52.266	0.00348	0.0053	0.00443	0.00321
52.303	0.863	0.842	0.804	0.82	52.303	0.00359	0.0054	0.00447	0.00323
52.34	0.863	0.842	0.803	0.819	52.34	0.0037	0.00549	0.0045	0.00325
52.377	0.863	0.843	0.803	0.819	52.377	0.0038	0.00559	0.00454	0.00326
52.414	0.863	0.843	0.803	0.82	52.414	0.00391	0.0057	0.00457	0.00328
52.45	0.863	0.844	0.804	0.818	52.45	0.00402	0.0058	0.00461	0.00329
52.487	0.864	0.843	0.804	0.818	52.487	0.00413	0.0059	0.00464	0.00331
52.524	0.864	0.843	0.803	0.822	52.524	0.00424	0.00601	0.00468	0.00332
52.561	0.864	0.844	0.804	0.824	52.561	0.00435	0.00611	0.00472	0.00333
52.597	0.865	0.845	0.804	0.821	52.597	0.00447	0.00622	0.00476	0.00335
52.634	0.865	0.845	0.804	0.82	52.634	0.00458	0.00633	0.0048	0.00336
52.671	0.866	0.846	0.805	0.82	52.671	0.00469	0.00644	0.00484	0.00337
52.708	0.864	0.845	0.804	0.82	52.708	0.00481	0.00655	0.00488	0.00338
52.745	0.864	0.846	0.806	0.82	52.745	0.00492	0.00666	0.00492	0.00339
52.781	0.864	0.845	0.804	0.82	52.781	0.00503	0.00678	0.00496	0.0034
52.818	0.864	0.845	0.806	0.823	52.818	0.00515	0.00689	0.00501	0.00341
52.855	0.864	0.846	0.806	0.824	52.855	0.00526	0.00701	0.00505	0.00342
52.892	0.866	0.846	0.808	0.822	52.892	0.00537	0.00713	0.0051	0.00342
52.929	0.865	0.848	0.807	0.823	52.929	0.00549	0.00725	0.00514	0.00343
52.965	0.865	0.846	0.806	0.823	52.965	0.0056	0.00737	0.00519	0.00344
53.002	0.865	0.848	0.806	0.822	53.002	0.00571	0.00749	0.00524	0.00345
53.039	0.866	0.848	0.807	0.82	53.039	0.00582	0.00761	0.00529	0.00346
53.076	0.865	0.847	0.807	0.821	53.076	0.00593	0.00773	0.00534	0.00346
53.113	0.867	0.847	0.805	0.823	53.113	0.00604	0.00785	0.00539	0.00347
53.149	0.867	0.848	0.805	0.822	53.149	0.00615	0.00798	0.00544	0.00348
53.186	0.867	0.849	0.808	0.826	53.186	0.00626	0.0081	0.00549	0.00349
53.223	0.867	0.849	0.807	0.823	53.223	0.00637	0.00823	0.00555	0.0035
53.26	0.868	0.85	0.807	0.823	53.26	0.00648	0.00835	0.0056	0.00351
53.297	0.869	0.851	0.808	0.824	53.297	0.00658	0.00848	0.00566	0.00352
53.333	0.869	0.851	0.809	0.823	53.333	0.00669	0.0086	0.00571	0.00354
53.37	0.868	0.851	0.808	0.824	53.37	0.00679	0.00873	0.00577	0.00355
53.407	0.869	0.851	0.808	0.824	53.407	0.00689	0.00886	0.00583	0.00356
53.444	0.87	0.85	0.809	0.824	53.444	0.00699	0.00898	0.00588	0.00358
53.481	0.869	0.85	0.808	0.824	53.481	0.00709	0.00911	0.00594	0.00359
53.517	0.869	0.851	0.81	0.823	53.517	0.00719	0.00924	0.00601	0.00361
53.554	0.87	0.852	0.809	0.824	53.554	0.00728	0.00936	0.00607	0.00363
53.591	0.87	0.852	0.81	0.824	53.591	0.00737	0.00949	0.00613	0.00365
53.628	0.871	0.852	0.808	0.825	53.628	0.00746	0.00961	0.00619	0.00367
53.664	0.871	0.853	0.81	0.824	53.664	0.00755	0.00974	0.00626	0.00369
53.701	0.871	0.853	0.809	0.823	53.701	0.00764	0.00986	0.00633	0.00371
53.738	0.871	0.854	0.811	0.823	53.738	0.00772	0.00998	0.0064	0.00373
53.775	0.871	0.853	0.811	0.824	53.775	0.0078	0.0101	0.00647	0.00376
53.812	0.872	0.855	0.81	0.825	53.812	0.00788	0.01022	0.00654	0.00378
53.848	0.872	0.855	0.812	0.824	53.848	0.00795	0.01034	0.00661	0.00381
53.885	0.872	0.856	0.811	0.824	53.885	0.00803	0.01045	0.00669	0.00384
53.922	0.873	0.856	0.81	0.824	53.922	0.0081	0.01057	0.00676	0.00387
53.959	0.873	0.856	0.813	0.828	53.959	0.00816	0.01068	0.00684	0.0039
53.996	0.873	0.856	0.812	0.827	53.996	0.00823	0.01079	0.00692	0.00393
54.032	0.874	0.858	0.814	0.828	54.032	0.00829	0.0109	0.007	0.00397
54.069	0.874	0.857	0.813	0.827	54.069	0.00834	0.01101	0.00709	0.00401
54.106	0.875	0.858	0.813	0.825	54.106	0.0084	0.01111	0.00717	0.00404
54.143	0.875	0.858	0.813	0.826	54.143	0.00845	0.01121	0.00726	0.00408
54.18	0.875	0.859	0.813	0.825	54.18	0.0085	0.01131	0.00735	0.00413
54.216	0.875	0.86	0.813	0.826	54.216	0.00854	0.0114	0.00744	0.00417
54.253	0.875	0.859	0.813	0.827	54.253	0.00858	0.01149	0.00753	0.00421
54.29	0.876	0.86	0.813	0.827	54.29	0.00862	0.01158	0.00763	0.00426
54.327	0.877	0.861	0.814	0.827	54.327	0.00865	0.01167	0.00772	0.00431
54.364	0.877	0.861	0.814	0.826	54.364	0.00868	0.01175	0.00782	0.00436
54.4	0.877	0.862	0.815	0.827	54.4	0.00871	0.01183	0.00792	0.00441
54.437	0.878	0.862	0.816	0.826	54.437	0.00873	0.01191	0.00802	0.00446
54.474	0.879	0.862	0.816	0.826	54.474	0.00875	0.01198	0.00812	0.00452
54.511	0.879	0.863	0.815	0.828	54.511	0.00876	0.01205	0.00823	0.00457
54.547	0.879	0.864	0.815	0.828	54.547	0.00877	0.01212	0.00833	0.00463
54.584	0.879	0.863	0.818	0.825	54.584	0.00878	0.01218	0.00844	0.00469
54.621	0.88	0.865	0.817	0.826	54.621	0.00878	0.01224	0.00855	0.00475
54.658	0.88	0.864	0.819	0.827	54.658	0.00878	0.01229	0.00866	0.00481
54.695	0.88	0.864	0.817	0.828	54.695	0.00878	0.01234	0.00878	0.00487
54.731	0.88	0.865	0.818	0.829	54.731	0.00877	0.01239	0.00889	0.00493
54.768	0.881	0.864	0.818	0.828	54.768	0.00876	0.01243	0.00901	0.00499
54.805	0.881	0.868	0.819	0.829	54.805	0.00874	0.01247	0.00913	0.00506
54.842	0.882	0.867	0.819	0.829	54.842	0.00872	0.01251	0.00925	0.00512
54.879	0.883	0.868	0.819	0.83	54.879	0.0087	0.01254	0.00937	0.00519
54.915	0.882	0.869	0.818	0.83	54.915	0.00867	0.01257	0.0095	0.00526
54.952	0.883	0.869	0.821	0.828	54.952	0.00864	0.01259	0.00962	0.00532
54.989	0.883	0.87	0.82	0.829	54.989	0.0086	0.01261	0.00975	0.00539
55.026	0.883	0.869	0.82	0.832	55.026	0.00857	0.01263	0.00988	0.00546
55.063	0.884	0.87	0.821	0.831	55.063	0.00853	0.01264	0.01001	0.00553
55.099	0.885	0.871	0.82	0.829	55.099	0.00848	0.01264	0.01014	0.0056
55.136	0.885	0.872	0.82	0.831	55.136	0.00843	0.01265	0.01028	0.00567
55.173	0.885	0.873	0.821	0.832	55.173	0.00838	0.01265	0.01041	0.00574
55.21	0.885	0.873	0.822	0.832	55.21	0.00833	0.01264	0.01055	0.00581
55.247	0.886	0.872	0.823	0.832	55.247	0.00827	0.01263	0.01069	0.00588
55.283	0.886	0.873	0.823	0.833	55.283	0.00821	0.01262	0.01083	0.00596
55.32	0.886	0.874	0.823	0.833	55.32	0.00815	0.01261	0.01097	0.00603
[truncated: 399 more rows]

## Sheet: Fig. 7c
Fig. 7c
[truncated: 41 more rows]
